# Supplementary material for: CARD16 restores tumorigenesis and restraints apoptosis in glioma cells Via FOXO1/TRAIL axis
Source: Cell Death Dis. 2024 Nov 8;15(11):804. doi: 10.1038/s41419-024-07196-2 (PMC11549220; doi:10.1038/s41419-024-07196-2)
Supplement: Supplementary file 7 — Supplementary Table S1 [file 41419_2024_7196_MOESM7_ESM.xlsx]

## Sheet: Sheet A
Patients Data of one hundred glioma specimen slides
NO.	Case Number	Gender	Birth Date	Onset Age	Primary/ Recurrence	WHO Grade	Location	Pathology	Death	Operation Date	Death Date	OS
1	1084216	Female	2008-02-01	7	2	I	fourth ventricle	pilocytic astrocytoma	0	2015-10-16	2022-08-20	6.84932
2	1104633	Female	1964-05-10	51	1	I	Left cerebellum	Glioneuronal tumor	0	2016-03-01	2021-09-26	5.57534
3	1111343	Male	2006-05-05	9	1	I	Right cerebellum	pilocytic astrocytoma	0	2016-04-05	2023-01-31	6.8274
4	1121528	Female	1990-07-14	25	1	I	Left temporal lobe	pilocytic astrocytoma	0	2016-06-12	2021-01-31	4.6411
5	1136390	Female	1996-02-17	20	1	I	Right hippocampus	Glioneuronal tumor	0	2016-09-02	2023-01-31	6.41644
6	1154060	Male	1979-12-26	36	1	I	Left lateral ventricle	pilocytic astrocytoma	0	2016-12-21	2022-08-17	5.65753
7	1170877	Male	2008-09-13	8	1	I	Right cerebellum	pilocytic astrocytoma	0	2017-04-11	2022-08-18	5.35616
8	1183287	Female	1973-04-16	44	1	I	Cerebellar vermis	pilocytic astrocytoma	0	2017-06-16	2022-01-31	4.63014
9	1216340	Female	1980-07-15	37	1	I	acervulus cerebri	pilocytic astrocytoma	0	2017-12-19	2023-01-31	5.12055
10	1240838	Female	1996-04-04	22	1	I	Left cerebellopontine Angle region	pilocytic astrocytoma	0	2018-05-22	2023-01-31	4.69863
11	1242644	Female	1993-09-12	24	1	I	Left temporal lobe	pilocytic astrocytoma	0	2018-05-29	2020-07-10	2.11781
12	1260711	Female	2012-04-02	6	1	I	Cerebellar vermis	pilocytic astrocytoma	0	2018-09-05	2021-01-14	2.36164
13	1267275	Female	1971-02-04	47	1	I	Sellar region	pilocytic astrocytoma	0	2018-10-23	2023-02-04	4.28767
14	1078015	Female	1969-12-25	45	1	II	Right temporal insula	astrocytoma	1	2015-08-28	2017-11-24	2.24384
15	1092049	Male	1974-02-28	41	1	II	right frontal lobe	astrocytoma	0	2015-12-02	2022-05-18	6.46301
16	1013567	Male	1956-04-10	59	2	II	Left parietal lobe	gemistocytic astrocytoma	1	2015-12-22	2016-12-10	0.969863
17	1096576	Female	1988-04-20	27	1	II	right frontal lobe	astrocytoma	0	2015-12-25	2022-07-08	6.53973
18	1117068	Male	1978-12-25	37	1	II	Left parietal lobe	astrocytoma	0	2016-05-11	2019-03-24	2.86849
19	1016866	Male	1970-11-06	45	1	II	Left temporal insula	pleomorphic xanthoastrocytoma	0	2016-06-14	2023-01-31	6.63562
20	1122737	Female	2003-10-18	12	1	II	Left frontal lobe	diffuse astrocytoma	0	2016-06-15	2023-01-31	6.63288
21	1125774	Female	1976-10-09	39	1	II	Left frontal lobe	diffuse astrocytoma	0	2016-07-04	2023-01-31	6.58082
22	1128760	Female	1980-05-10	36	1	II	Left frontal lobe	astrocytoma	0	2016-07-22	2022-10-15	6.23562
23	1145182	Female	1987-02-18	29	1	II	Right cerebellum	astrocytoma	1	2016-11-08	2020-05-31	3.56164
24	1146690	Male	1978-05-15	38	1	II	Left insular lobe	astrocytoma	1	2016-11-16	2020-03-12	3.32055
25	1155706	Female	1981-02-13	35	1	II	right frontal lobe	astrocytoma	1	2016-12-28	2018/5/27	1.41096
26	1157232	Female	1991-01-19	25	1	II	Left parietal lobe	diffuse astrocytoma	0	2017-01-10	2021-05-24	4.36986
27	1175761	Male	1983-07-18	33	1	II	Left parietal lobe	astrocytoma	0	2017-05-03	2022-05-31	5.07945
28	1192072	Male	1981-04-08	36	1	II	right frontal lobe	astrocytoma	0	2017-08-01	2022-09-23	5.14795
29	1190517	Female	1986-11-02	30	1	II	Left frontal lobe	astrocytoma	1	2017-08-04	2019-04-25	1.72329
30	1202306	Male	1977-12-22	39	1	II	right parietal-occipital lobe	diffuse astrocytoma	1	2017-09-27	2020-06-16	2.72055
31	1210586	Female	1971-10-04	46	1	II	Right basal ganglia	diffuse astrocytoma	1	2017-11-17	2019-06-25	1.60274
32	1223252	Male	1985-12-11	32	1	II	right frontal lobe	diffuse astrocytoma	0	2018-01-30	2023-01-31	5.00548
33	1134642	Male	1997-10-09	20	1	II	Left frontal lobe	diffuse astrocytoma	0	2018-06-01	2022-08-17	4.2137
34	1244856	Male	1976-02-17	42	1	II	Right insula	diffuse astrocytoma	1	2018-06-19	2021-01-31	2.62192
35	1246462	Female	1986-11-18	31	1	II	Left frontal lobe	astrocytoma	0	2018-06-22	2023-01-31	4.6137
36	1248331	Male	1993-07-20	24	1	II	Left frontal lobe	pleomorphic xanthoastrocytoma	0	2018-06-26	2023-01-31	4.60274
37	1248264	Female	1987-06-16	31	1	II	Left frontal lobe	diffuse astrocytoma	0	2018-07-03	2023-01-31	4.58356
38	1276376	Male	1986-01-15	32	1	II	Left temporal lobe	astrocytoma	0	2018-12-05	2023-01-31	4.1589
39	1289316	Male	1972-11-14	46	1	II	lateral ventricle	astrocytoma	0	2019-01-16	2023-01-28	4.03562
40	1288771	Male	1992-02-06	27	1	II	Left frontal lobe	diffuse astrocytoma	1	2019-02-15	2021-01-31	1.96164
41	1286949	Male	1966-10-04	52	1	II	Cerebellar vermis	diffuse astrocytoma	0	2019-03-13	2020-06-26	1.29041
42	1297906	Male	2005-10-21	13	1	II	Left frontal lobe	pleomorphic xanthoastrocytoma	0	2019-04-08	2023-01-31	3.81918
43	1205540	Male	1989-01-06	30	1	II	Right hippocampus	diffuse astrocytoma	0	2019-04-30	2023-01-31	3.7589
44	1309797	Male	1965-02-20	54	1	II	right parietal lobe	pleomorphic xanthoastrocytoma	1	2019-06-19	2021-03-05	1.71233
45	1317720	Male	1971-10-13	47	1	II	Left frontal lobe	diffuse astrocytoma	0	2019-07-23	2022-01-31	2.52877
46	1335027	Male	1989-01-15	30	1	II	lateral ventricle	diffuse astrocytoma	0	2019-10-16	2021-12-08	2.14795
47	1096799	Male	1956-10-16	59	2	III	Cerebellar vermis	anaplastic astrocytoma	1	2015-12-29	2018-07-06	2.52055
48	1119654	Female	1957-11-13	58	1	III	right frontal lobe	diffuse astrocytoma	1	2016-05-25	2019-02-10	2.71507
49	1161515	Male	1956-12-25	60	1	III	Left temporal lobe	anaplastic astrocytoma	1	2017-02-07	2018-10-28	1.72055
50	1185834	Female	1971-02-02	46	1	III	Left frontal lobe	anaplastic astrocytoma	1	2017-07-03	2021-05-04	3.83836
51	874077	Female	1981-11-20	35	2	III	Left temporal lobe	anaplastic astrocytoma	1	2017-09-15	2018-11-03	1.13425
52	1246199	Female	1946-07-05	71	1	III	lateral ventricle	anaplastic astrocytoma	1	2018-06-20	2021-01-18	2.58356
53	1290402	Female	1976-01-16	43	1	III	pineal region	anaplastic astrocytoma	1	2019-02-27	2021-01-31	1.92877
54	1300060	Male	1991-07-28	27	1	III	right frontal lobe	anaplastic astrocytoma	1	2019-04-16	2023-01-31	3.79726
55	1323000	Male	1984-10-20	34	1	III	Right fronto-parietal lobe	anaplastic astrocytoma	0	2019-08-12	2023-01-31	3.47397
56	1327935	Female	1955-09-03	63	1	III	Left temporal lobe	diffuse astrocytoma	0	2019-09-04	2023-01-31	3.41096
57	1055815	Male	1961-02-12	54	1	IV	Right temporal lobe	GBM	1	2015-04-07	2016-04-25	1.05205
58	1059396	Male	1963-10-23	51	1	IV	right frontal lobe	GBM	1	2015-04-28	2017-03-11	1.87123
59	1074862	Female	1961-09-19	53	1	IV	Left frontal lobe	GBM	1	2015-08-11	2018-01-04	2.40274
60	1076967	Female	1957-04-27	58	1	IV	Right cerebellum	GBM	1	2015-08-24	2017-01-31	1.4411
61	1103769	Female	1972-02-04	44	1	IV	Left lateral ventricle	GBM	0	2016-02-23	2018-06-02	2.27397
62	1107720	Male	1962-11-23	53	1	IV	Left frontal lobe	GBM	1	2016-03-16	2018-08-13	2.41096
63	1108066	Male	1958-12-05	57	1	IV	Left temporal occipital lobe	GBM	1	2016-03-18	2018-03-31	2.03562
64	1110104	Female	1975-10-01	40	1	IV	Left frontal lobe	GBM	0	2016-04-06	2017-05-07	1.08493
65	1113650	Male	1971-03-14	45	1	IV	Left temporal occipital lobe	GBM	1	2016-04-21	2017-02-05	0.794521
66	1114630	Female	1978-08-11	37	1	IV	right occipital lobe	GBM	0	2016-04-27	2017-07-06	1.19178
67	925865	Female	1985-08-30	30	2	IV	Right temporal lobe	GBM	1	2016-05-18	2017-03-02	0.789041
68	1119179	Male	1956-03-05	60	1	IV	right temporal occipital lobe	GBM	1	2016-05-24	2018-05-06	1.95068
69	1122964	Male	1950-10-13	65	1	IV	Right parietal lobe	GBM	0	2016-06-17	2018-06-05	1.96712
70	1124483	Female	1997-10-01	18	1	IV	Right temporal lobe	GBM	1	2016-07-26	2018-06-07	1.86575
71	1140973	Female	1963-05-12	53	1	IV	Right temporal lobe	GBM	1	2016-09-27	2018-03-23	1.48493
72	1157486	Male	1975-10-02	41	1	IV	Left temporal lobe	GBM	0	2017-01-11	2020-12-01	3.89041
73	1162527	Female	1956-05-12	60	1	IV	Left frontal lobe	GBM	1	2017-02-21	2019-08-20	2.49315
74	1181177	Female	1974-08-05	42	1	IV	Left occipital lobe	GBM	1	2017-06-07	2020-02-04	2.66301
75	1119654	Female	1957-11-13	59	2	IV	right frontal lobe	GBM	1	2017-06-13	2019-03-16	1.75616
76	1191424	Female	1991-01-08	26	1	IV	Right temporal lobe	GBM	0	2017-07-28	2019-01-02	1.43288
77	1198643	Female	1981-09-04	35	1	IV	Left frontal lobe	GBM	0	2017-09-05	2018-10-22	1.12877
78	1216759	Male	1957-10-09	60	1	IV	Left temporal lobe	GBM	0	2017-12-26	2020-01-31	2.09863
79	1221802	Male	1997-04-04	20	1	IV	right frontal lobe	GBM	1	2018-01-23	2020-01-31	2.02192
80	1237579	Male	1964-10-11	53	2	IV	Left frontal lobe	GBM	1	2018-05-04	2021-08-24	3.30959
81	963115	Male	1986-01-06	32	2	IV	Left frontal lobe	GBM	1	2018-05-11	2019-12-26	1.6274
82	1122964	Male	1950-10-13	67	2	IV	right parietal-occipital lobe	GBM	1	2018-06-05	2020-09-03	2.24932
83	1244273	Male	1960-12-22	57	1	IV	Right cerebellum	GBM	1	2018-06-08	2020-08-04	2.1589
84	1246207	Male	1964-09-14	53	1	IV	Right temporal parietal lobe	GBM	0	2018-06-24	2021-03-18	2.73425
85	1249275	Male	1971-10-28	46	1	IV	Left parietal lobe	GBM	1	2018-07-10	2021-02-03	2.5726
86	1255838	Male	1966-12-30	51	1	IV	right parietal-occipital lobe	GBM	1	2018-08-07	2019-02-02	0.490411
87	1257206	Male	1985-08-24	32	1	IV	Left frontal lobe	GBM	0	2018-08-15	2021-01-31	2.46575
88	1263442	Female	1956-01-21	62	1	IV	Left frontal lobe	GBM	1	2018-09-18	2020-11-04	2.13151
89	1198643	Female	1981-09-04	37	2	IV	Left frontal lobe	Gliosarcoma	1	2018-10-16	2020-05-02	1.54521
90	1191424	Female	1991-01-08	28	2	IV	Right temporal lobe	GBM	1	2019-01-02	2020-07-05	1.50685
91	1283909	Male	1962-12-22	56	1	IV	Left Basal ganglia	GBM	0	2019-01-15	2023-01-31	4.04658
92	1295798	Female	1952-12-06	66	1	IV	Left frontal lobe	GBM	0	2019-03-27	2023-01-31	3.85205
93	1299730	Male	1974-09-06	44	1	IV	right frontal lobe	GBM	1	2019-04-19	2022-10-31	3.53699
94	782746	Female	1962-01-04	57	1	IV	Left temporal lobe	GBM	0	2019-05-05	2020-06-02	1.07945
95	1307387	Male	1948-12-21	70	1	IV	Right temporal parietal lobe	GBM	0	2019-05-28	2023-01-31	3.68219
96	1319746	Male	1969-06-18	50	1	IV	Right temporal parietal lobe	GBM	0	2019-07-30	2023-01-31	3.50959
97	1328913	Female	1956-08-24	63	2	IV	Left frontal lobe	GBM	0	2019-09-10	2021-01-31	1.39452
98	1124483	Female	1997-10-01	22	2	IV	Right temporal lobe	GBM	1	2019-09-20	2021-05-23	1.67397
99	782746	Female	1962-01-04	58	2	IV	Left temporal lobe	GBM	1	2020-06-02	2021-10-08	1.35068
100	770128	Male	1970-11-01	51	2	IV	Right frontotemporal lobe	GBM	0	2021-07-20	2023-01-31	1.53425

## Sheet: Sheet B
Patients Data of forty fresh paired GBM and peri-tumor tissue specimens
NO.	Operation Date	Gender	Onset Age	Case Number	Pathology	WHO Grade
1	2022-02-09	Male	55	0030774994	GBM	IV
2	2022-02-23	Female	54	0030784172	GBM	IV
3	2022/3/11	Female	66	0030790917	GBM	IV
4	2022-03-21	Male	68	0030792751	GBM	IV
5	2022-05-17	Male	73	0030814171	GBM	IV
6	2022-05-17	Male	65	0030813786	GBM	IV
7	2022-05-23	Male	74	0030818278	GBM	IV
8	2022-05-24	Female	66	0030819476	GBM	IV
9	2022-05-31	Male	60	0030819969	GBM	IV
10	2022-06-01	Male	57	0030821433	GBM	IV
11	2022-06-02	Male	65	0030823557	GBM	IV
12	2022-06-28	Female	71	0030835288	GBM	IV
13	2022-07-04	Male	58	0030839381	GBM	IV
14	2022-08-15	Male	65	0030857866	GBM	IV
15	2022-08-29	Female	69	0030864517	GBM	IV
16	2022-09-27	Female	68	0030876649	GBM	IV
17	2022-10-21	Male	58	0030888471	GBM	IV
18	2022-11-14	Male	41	0030899235	GBM	IV
19	2022-11-22	Female	58	0030902599	GBM	IV
20	2022-12-08	Female	75	0030913480	GBM	IV
21	2022-12-08	Male	65	0030910256	GBM	IV
22	2022-12-09	Male	56	0030910335	GBM	IV
23	2023-02-09	Female	51	0030936188	GBM	IV
24	2023-02-13	Female	42	003093431	GBM	IV
25	2023-02-16	Male	69	0030936896	GBM	IV
26	2023-02-17	Male	56	0030939675	GBM	IV
27	2023-02-24	Male	36	0030938098	GBM	IV
28	2023-02-28	Male	55	0030941087	GBM	IV
29	2023-03-09	Male	52	0030948086	GBM	IV
30	2023-03-29	Male	71	0030959280	GBM	IV
31	2023-05-04	Female	72	0030972970	GBM	IV
32	2023-06-06	Male	69	0030988601	GBM	IV
33	2023-06-09	Male	70	0030995221	GBM	IV
34	2023-06-14	Female	60	0030998740	GBM	IV
35	2023-06-20	Male	45	0031000102	GBM	IV
36	2023-06-29	Male	61	0031002658	GBM	IV
37	2023-07-04	Male	68	0031007968	GBM	IV
38	2023-07-25	Male	52	0031015839	GBM	IV
39	2023-08-29	Female	48	0031027568	GBM	IV
40	2023-11-10	Female	54	0031070976	GBM	IV
