# Supplementary material for: CARD16 restores tumorigenesis and restraints apoptosis in glioma cells Via FOXO1/TRAIL axis
Source: Cell Death Dis. 2024 Nov 8;15(11):804. doi: 10.1038/s41419-024-07196-2 (PMC11549220; doi:10.1038/s41419-024-07196-2)
Supplement: Supplementary file 8 — Supplementary Table S2 [file 41419_2024_7196_MOESM8_ESM.xls]

id	LN18-NC1_count	LN18-SH3_count	LN18-NC1_fpkm	LN18-SH3_fpkm	LN18-NC1_mean	LN18-SH3_mean	log2(fc)	PValue	FDR	Symbol	Description	KEGG_A_class	KEGG_B_class	Pathway	K_ID	GO Component	GO Function	GO Process	TF_family
ENSG00000000003	762	569	13.777	11.670	13.777	11.67	-0.239457208251088	0.00838726217930196	0.015697115160218	TSPAN6	tetraspanin 6 [Source:HGNC Symbol;Acc:HGNC:11858]	-	-	-	-	GO:0005887//integral component of plasma membrane;GO:0016020//membrane;GO:0016021//integral component of membrane;GO:0070062//extracellular exosome	GO:0005515//protein binding	GO:0039532//negative regulation of viral-induced cytoplasmic pattern recognition receptor signaling pathway;GO:0043123//positive regulation of I-kappaB kinase/NF-kappaB signaling;GO:1901223//negative regulation of NIK/NF-kappaB signaling	--
ENSG00000000005	0	0	0.000	0.000	0.001	0.001	0	1	1	TNMD	tenomodulin [Source:HGNC Symbol;Acc:HGNC:17757]	-	-	-	-	GO:0005634//nucleus;GO:0005635//nuclear envelope;GO:0005737//cytoplasm;GO:0016020//membrane;GO:0016021//integral component of membrane	GO:0005515//protein binding	GO:0001886//endothelial cell morphogenesis;GO:0001937//negative regulation of endothelial cell proliferation;GO:0016525//negative regulation of angiogenesis	--
ENSG00000000419	1197.26	874.85	72.730	61.089	72.73	61.089	-0.251637951970112	0.000197956708487564	0.000468346023202455	DPM1	dolichyl-phosphate mannosyltransferase subunit 1, catalytic [Source:HGNC Symbol;Acc:HGNC:3005]	Metabolism;Metabolism	Global and overview maps;Glycan biosynthesis and metabolism	ko01100//Metabolic pathways;ko00510//N-Glycan biosynthesis	K00721;K00721	GO:0005634//nucleus;GO:0005783//endoplasmic reticulum;GO:0005789//endoplasmic reticulum membrane;GO:0016020//membrane;GO:0033185//dolichol-phosphate-mannose synthase complex;GO:0043231//intracellular membrane-bounded organelle	GO:0004169//dolichyl-phosphate-mannose-protein mannosyltransferase activity;GO:0004582//dolichyl-phosphate beta-D-mannosyltransferase activity;GO:0005515//protein binding;GO:0005537//mannose binding;GO:0016740//transferase activity;GO:0016757//glycosyltransferase activity;GO:0043178//alcohol binding	GO:0006486//protein glycosylation;GO:0006506//GPI anchor biosynthetic process;GO:0019348//dolichol metabolic process;GO:0019673//GDP-mannose metabolic process;GO:0035268//protein mannosylation;GO:0035269//protein O-linked mannosylation;GO:0097502//mannosylation	--
ENSG00000000457	108.47	112.45	2.118	2.461	2.118	2.461	0.216542068465823	0.228441561957743	0.315116624317629	SCYL3	SCY1 like pseudokinase 3 [Source:HGNC Symbol;Acc:HGNC:19285]	-	-	-	-	GO:0000139//Golgi membrane;GO:0005737//cytoplasm;GO:0005794//Golgi apparatus;GO:0030027//lamellipodium;GO:0042995//cell projection	GO:0004672//protein kinase activity;GO:0005515//protein binding;GO:0005524//ATP binding;GO:0042802//identical protein binding	GO:0006468//protein phosphorylation;GO:0006954//inflammatory response;GO:0016477//cell migration;GO:0021522//spinal cord motor neuron differentiation;GO:0034613//cellular protein localization;GO:0048666//neuron development	--
ENSG00000000460	406.53	187.55	13.425	8.022	13.425	8.022	-0.742888216945628	3.75263378756783e-13	1.82807537166932e-12	C1orf112	chromosome 1 open reading frame 112 [Source:HGNC Symbol;Acc:HGNC:25565]	-	-	-	-	-	GO:0005515//protein binding	-	--
ENSG00000000938	0	0	0.000	0.000	0.001	0.001	0	1	1	FGR	FGR proto-oncogene, Src family tyrosine kinase [Source:HGNC Symbol;Acc:HGNC:3697]	Organismal Systems	Immune system	ko04062//Chemokine signaling pathway	K08891	GO:0005576//extracellular region;GO:0005737//cytoplasm;GO:0005739//mitochondrion;GO:0005743//mitochondrial inner membrane;GO:0005758//mitochondrial intermembrane space;GO:0005829//cytosol;GO:0005856//cytoskeleton;GO:0005886//plasma membrane;GO:0015629//actin cytoskeleton;GO:0016020//membrane;GO:0016235//aggresome;GO:0031234//extrinsic component of cytoplasmic side of plasma membrane;GO:0032587//r…	GO:0000166//nucleotide binding;GO:0001784//phosphotyrosine residue binding;GO:0004672//protein kinase activity;GO:0004712//protein serine/threonine/tyrosine kinase activity;GO:0004713//protein tyrosine kinase activity;GO:0004715//non-membrane spanning protein tyrosine kinase activity;GO:0005102//signaling receptor binding;GO:0005515//protein binding;GO:0005524//ATP binding;GO:0016301//kinase acti…	GO:0001819//positive regulation of cytokine production;GO:0002376//immune system process;GO:0002768//immune response-regulating cell surface receptor signaling pathway;GO:0002862//negative regulation of inflammatory response to antigenic stimulus;GO:0006468//protein phosphorylation;GO:0007169//transmembrane receptor protein tyrosine kinase signaling pathway;GO:0007229//integrin-mediated signaling…	--
ENSG00000000971	133.43	191	2.713	5.339	2.713	5.339	0.976680501382646	1.29432682370239e-05	3.47298179554801e-05	CFH	complement factor H [Source:HGNC Symbol;Acc:HGNC:4883]	Human Diseases;Organismal Systems	Infectious disease: bacterial;Immune system	ko05150//Staphylococcus aureus infection;ko04610//Complement and coagulation cascades	K04004;K04004	GO:0005576//extracellular region;GO:0005615//extracellular space;GO:0070062//extracellular exosome;GO:0072562//blood microparticle;GO:1905370//serine-type endopeptidase complex	GO:0005515//protein binding;GO:0008201//heparin binding;GO:0042802//identical protein binding;GO:0043395//heparan sulfate proteoglycan binding	GO:0002376//immune system process;GO:0006508//proteolysis;GO:0006956//complement activation;GO:0006957//complement activation, alternative pathway;GO:0030449//regulation of complement activation;GO:0030451//regulation of complement activation, alternative pathway;GO:0045087//innate immune response;GO:1903659//regulation of complement-dependent cytotoxicity	--
ENSG00000001036	3447	2403	94.546	76.450	94.546	76.45	-0.306499921134326	1.73196252030287e-13	8.6291583976152e-13	FUCA2	alpha-L-fucosidase 2 [Source:HGNC Symbol;Acc:HGNC:4008]	Cellular Processes;Metabolism	Transport and catabolism;Glycan biosynthesis and metabolism	ko04142//Lysosome;ko00511//Other glycan degradation	K01206;K01206	GO:0005576//extracellular region;GO:0005615//extracellular space;GO:0005764//lysosome;GO:0005788//endoplasmic reticulum lumen;GO:0035578//azurophil granule lumen;GO:0070062//extracellular exosome	GO:0004560//alpha-L-fucosidase activity;GO:0005515//protein binding;GO:0016787//hydrolase activity;GO:0016798//hydrolase activity, acting on glycosyl bonds	GO:0005975//carbohydrate metabolic process;GO:0006004//fucose metabolic process;GO:0008152//metabolic process;GO:0009617//response to bacterium;GO:0016139//glycoside catabolic process;GO:2000535//regulation of entry of bacterium into host cell	--
ENSG00000001084	1943	4954	43.336	123.348	43.336	123.348	1.5090964225205	4.74303020007597e-321	8.9010866754759e-319	GCLC	glutamate-cysteine ligase catalytic subunit [Source:HGNC Symbol;Acc:HGNC:4311]	Metabolism;Metabolism;Metabolism;Cellular Processes	Global and overview maps;Metabolism of other amino acids;Amino acid metabolism;Cell growth and death	ko01100//Metabolic pathways;ko00480//Glutathione metabolism;ko00270//Cysteine and methionine metabolism;ko04216//Ferroptosis	K11204;K11204;K11204;K11204	GO:0005739//mitochondrion;GO:0005829//cytosol;GO:0017109//glutamate-cysteine ligase complex	GO:0000166//nucleotide binding;GO:0000287//magnesium ion binding;GO:0003824//catalytic activity;GO:0004357//glutamate-cysteine ligase activity;GO:0005515//protein binding;GO:0005524//ATP binding;GO:0016595//glutamate binding;GO:0016874//ligase activity;GO:0043531//ADP binding;GO:0044877//protein-containing complex binding	GO:0006534//cysteine metabolic process;GO:0006536//glutamate metabolic process;GO:0006749//glutathione metabolic process;GO:0006750//glutathione biosynthetic process;GO:0006979//response to oxidative stress;GO:0007568//aging;GO:0007584//response to nutrient;GO:0009408//response to heat;GO:0009410//response to xenobiotic stimulus;GO:0009725//response to hormone;GO:0014823//response to activity;GO:…	--
ENSG00000001167	881	654	14.000	12.742	14	12.742	-0.13583508461349	0.00330618505336966	0.00663509881366254	NFYA	nuclear transcription factor Y subunit alpha [Source:HGNC Symbol;Acc:HGNC:7804]	Human Diseases;Human Diseases;Organismal Systems	Infectious disease: bacterial;Neurodegenerative disease;Immune system	ko05152//Tuberculosis;ko05017//Spinocerebellar ataxia;ko04612//Antigen processing and presentation	K08064;K08064;K08064	GO:0000785//chromatin;GO:0005634//nucleus;GO:0005654//nucleoplasm;GO:0016602//CCAAT-binding factor complex;GO:0032993//protein-DNA complex;GO:0090575//RNA polymerase II transcription regulator complex	GO:0000976//transcription cis-regulatory region binding;GO:0000978//RNA polymerase II cis-regulatory region sequence-specific DNA binding;GO:0000981//DNA-binding transcription factor activity, RNA polymerase II-specific;GO:0003677//DNA binding;GO:0003700//DNA-binding transcription factor activity;GO:0005515//protein binding	GO:0006355//regulation of transcription, DNA-templated;GO:0006357//regulation of transcription by RNA polymerase II;GO:0006366//transcription by RNA polymerase II;GO:0035065//regulation of histone acetylation;GO:0045893//positive regulation of transcription, DNA-templated;GO:0045944//positive regulation of transcription by RNA polymerase II;GO:0048511//rhythmic process;GO:0080182//histone H3-K4 t…	NF-YA
ENSG00000001460	10	19	0.489	0.556	0.489	0.556	0.185250417771274	0.0616149222729456	0.0983293819306251	STPG1	sperm tail PG-rich repeat containing 1 [Source:HGNC Symbol;Acc:HGNC:28070]	-	-	-	-	GO:0005634//nucleus;GO:0005737//cytoplasm;GO:0005739//mitochondrion	GO:0003674//molecular_function	GO:0006915//apoptotic process;GO:0043065//positive regulation of apoptotic process;GO:1902110//positive regulation of mitochondrial membrane permeability involved in apoptotic process	--
ENSG00000001461	438	542	8.365	10.208	8.365	10.208	0.287262788839154	9.52094574653211e-08	3.1353287810389e-07	NIPAL3	NIPA like domain containing 3 [Source:HGNC Symbol;Acc:HGNC:25233]	-	-	-	-	GO:0016020//membrane;GO:0016021//integral component of membrane	GO:0005515//protein binding;GO:0015095//magnesium ion transmembrane transporter activity	GO:0015693//magnesium ion transport;GO:1903830//magnesium ion transmembrane transport	--
ENSG00000001497	1732	1215	46.290	36.779	46.29	36.779	-0.331818308400718	7.39061285083473e-08	2.4522336556632e-07	LAS1L	LAS1 like ribosome biogenesis factor [Source:HGNC Symbol;Acc:HGNC:25726]	-	-	-	-	GO:0005634//nucleus;GO:0005654//nucleoplasm;GO:0005730//nucleolus;GO:0005737//cytoplasm;GO:0016020//membrane;GO:0030687//preribosome, large subunit precursor;GO:0071339//MLL1 complex;GO:0090730//Las1 complex	GO:0003723//RNA binding;GO:0004519//endonuclease activity;GO:0005515//protein binding	GO:0000460//maturation of 5.8S rRNA;GO:0000470//maturation of LSU-rRNA;GO:0006364//rRNA processing;GO:0090305//nucleic acid phosphodiester bond hydrolysis	--
ENSG00000001561	0	0	0.000	0.000	0.001	0.001	0	1	1	ENPP4	ectonucleotide pyrophosphatase/phosphodiesterase 4 [Source:HGNC Symbol;Acc:HGNC:3359]	Metabolism;Metabolism	Global and overview maps;Nucleotide metabolism	ko01100//Metabolic pathways;ko00230//Purine metabolism	K18424;K18424	GO:0005886//plasma membrane;GO:0016020//membrane;GO:0016021//integral component of membrane;GO:0070062//extracellular exosome;GO:0101003//ficolin-1-rich granule membrane	GO:0003824//catalytic activity;GO:0005515//protein binding;GO:0016787//hydrolase activity;GO:0046872//metal ion binding;GO:0047710//bis(5'-adenosyl)-triphosphatase activity	GO:0007596//blood coagulation;GO:0007599//hemostasis;GO:0030194//positive regulation of blood coagulation;GO:0046130//purine ribonucleoside catabolic process	--
ENSG00000001617	420	258	10.570	7.391	10.57	7.391	-0.516133897840268	1.47443470641129e-05	3.93082846471631e-05	SEMA3F	semaphorin 3F [Source:HGNC Symbol;Acc:HGNC:10728]	Organismal Systems	Development and regeneration	ko04360//Axon guidance	K06840	GO:0005576//extracellular region;GO:0005615//extracellular space;GO:0005887//integral component of plasma membrane;GO:0098978//glutamatergic synapse	GO:0005102//signaling receptor binding;GO:0005515//protein binding;GO:0030215//semaphorin receptor binding;GO:0045499//chemorepellent activity	GO:0001755//neural crest cell migration;GO:0007165//signal transduction;GO:0007411//axon guidance;GO:0021612//facial nerve structural organization;GO:0021637//trigeminal nerve structural organization;GO:0021675//nerve development;GO:0021785//branchiomotor neuron axon guidance;GO:0030335//positive regulation of cell migration;GO:0036486//ventral trunk neural crest cell migration;GO:0048843//negati…	--
ENSG00000001626	137	20	4.497	0.425	4.497	0.425	-3.40342813764395	3.37462893108313e-19	2.3059232973383e-18	CFTR	CF transmembrane conductance regulator [Source:HGNC Symbol;Acc:HGNC:1884]	Environmental Information Processing;Cellular Processes;Environmental Information Processing;Organismal Systems;Organismal Systems;Organismal Systems;Human Diseases;Environmental Information Processing	Signal transduction;Cellular community - eukaryotes;Signal transduction;Digestive system;Digestive system;Digestive system;Infectious disease: bacterial;Membrane transport	ko04024//cAMP signaling pathway;ko04530//Tight junction;ko04152//AMPK signaling pathway;ko04972//Pancreatic secretion;ko04976//Bile secretion;ko04971//Gastric acid secretion;ko05110//Vibrio cholerae infection;ko02010//ABC transporters	K05031;K05031;K05031;K05031;K05031;K05031;K05031;K05031	GO:0005634//nucleus;GO:0005737//cytoplasm;GO:0005765//lysosomal membrane;GO:0005768//endosome;GO:0005769//early endosome;GO:0005783//endoplasmic reticulum;GO:0005789//endoplasmic reticulum membrane;GO:0005829//cytosol;GO:0005886//plasma membrane;GO:0005887//integral component of plasma membrane;GO:0009986//cell surface;GO:0010008//endosome membrane;GO:0016020//membrane;GO:0016021//integral compon…	GO:0000166//nucleotide binding;GO:0005254//chloride channel activity;GO:0005260//intracellularly ATP-gated chloride channel activity;GO:0005515//protein binding;GO:0005524//ATP binding;GO:0015106//bicarbonate transmembrane transporter activity;GO:0015108//chloride transmembrane transporter activity;GO:0016853//isomerase activity;GO:0016887//ATP hydrolysis activity;GO:0017081//chloride channel reg…	GO:0006695//cholesterol biosynthetic process;GO:0006811//ion transport;GO:0006821//chloride transport;GO:0006904//vesicle docking involved in exocytosis;GO:0015698//inorganic anion transport;GO:0015701//bicarbonate transport;GO:0030301//cholesterol transport;GO:0034220//ion transmembrane transport;GO:0034976//response to endoplasmic reticulum stress;GO:0035377//transepithelial water transport;GO:…	--
ENSG00000001629	1909	2091	23.282	38.946	23.282	38.946	0.742260166214212	2.82980650844551e-11	1.22049438574925e-10	ANKIB1	ankyrin repeat and IBR domain containing 1 [Source:HGNC Symbol;Acc:HGNC:22215]	-	-	-	-	GO:0000151//ubiquitin ligase complex;GO:0005737//cytoplasm	GO:0004842//ubiquitin-protein transferase activity;GO:0005515//protein binding;GO:0016740//transferase activity;GO:0031624//ubiquitin conjugating enzyme binding;GO:0046872//metal ion binding;GO:0061630//ubiquitin protein ligase activity	GO:0000209//protein polyubiquitination;GO:0006511//ubiquitin-dependent protein catabolic process;GO:0016567//protein ubiquitination;GO:0032436//positive regulation of proteasomal ubiquitin-dependent protein catabolic process	--
ENSG00000001630	2388.12	2752	56.264	73.735	56.264	73.735	0.390137467599206	2.18523509355219e-19	1.50889382456227e-18	CYP51A1	cytochrome P450 family 51 subfamily A member 1 [Source:HGNC Symbol;Acc:HGNC:2649]	Metabolism;Metabolism	Global and overview maps;Lipid metabolism	ko01100//Metabolic pathways;ko00100//Steroid biosynthesis	K05917;K05917	GO:0005783//endoplasmic reticulum;GO:0005789//endoplasmic reticulum membrane;GO:0016020//membrane;GO:0016021//integral component of membrane;GO:0043231//intracellular membrane-bounded organelle	GO:0004497//monooxygenase activity;GO:0005506//iron ion binding;GO:0008398//sterol 14-demethylase activity;GO:0016491//oxidoreductase activity;GO:0016705//oxidoreductase activity, acting on paired donors, with incorporation or reduction of molecular oxygen;GO:0020037//heme binding;GO:0046872//metal ion binding	GO:0006629//lipid metabolic process;GO:0006694//steroid biosynthetic process;GO:0006695//cholesterol biosynthetic process;GO:0008202//steroid metabolic process;GO:0008203//cholesterol metabolic process;GO:0016125//sterol metabolic process;GO:0016126//sterol biosynthetic process;GO:0042177//negative regulation of protein catabolic process;GO:0050709//negative regulation of protein secretion;GO:007…	--
ENSG00000001631	792.95	1046.57	14.131	20.973	14.131	20.973	0.56966967719376	1.77682328582719e-17	1.10144877222886e-16	KRIT1	KRIT1 ankyrin repeat containing [Source:HGNC Symbol;Acc:HGNC:1573]	Environmental Information Processing	Signal transduction	ko04015//Rap1 signaling pathway	K17705	GO:0005615//extracellular space;GO:0005737//cytoplasm;GO:0005856//cytoskeleton;GO:0005886//plasma membrane;GO:0005911//cell-cell junction;GO:0016020//membrane;GO:0030054//cell junction	GO:0005515//protein binding;GO:0005546//phosphatidylinositol-4,5-bisphosphate binding;GO:0008017//microtubule binding;GO:0030695//GTPase regulator activity	GO:0001525//angiogenesis;GO:0001937//negative regulation of endothelial cell proliferation;GO:0003158//endothelium development;GO:0007264//small GTPase mediated signal transduction;GO:0010596//negative regulation of endothelial cell migration;GO:0016525//negative regulation of angiogenesis;GO:0033622//integrin activation;GO:0045454//cell redox homeostasis;GO:0045765//regulation of angiogenesis;GO…	--
ENSG00000002016	135	106	5.155	5.384	5.155	5.384	0.0627059823548464	0.480376474151609	0.594446560838838	RAD52	RAD52 homolog, DNA repair protein [Source:HGNC Symbol;Acc:HGNC:9824]	Genetic Information Processing	Replication and repair	ko03440//Homologous recombination	K10873	GO:0005634//nucleus;GO:0005654//nucleoplasm;GO:0032991//protein-containing complex;GO:0032993//protein-DNA complex	GO:0003677//DNA binding;GO:0003697//single-stranded DNA binding;GO:0005515//protein binding;GO:0042802//identical protein binding	GO:0000724//double-strand break repair via homologous recombination;GO:0000730//DNA recombinase assembly;GO:0006281//DNA repair;GO:0006302//double-strand break repair;GO:0006310//DNA recombination;GO:0006312//mitotic recombination;GO:0006974//cellular response to DNA damage stimulus;GO:0010792//DNA double-strand break processing involved in repair via single-strand annealing;GO:0034599//cellular …	--
ENSG00000002330	610.97	483.81	41.869	40.917	41.869	40.917	-0.0331820893589149	0.140417796454926	0.20317082545346	BAD	BCL2 associated agonist of cell death [Source:HGNC Symbol;Acc:HGNC:936]	Human Diseases;Human Diseases;Human Diseases;Environmental Information Processing;Human Diseases;Human Diseases;Human Diseases;Human Diseases;Human Diseases;Environmental Information Processing;Human Diseases;Environmental Information Processing;Human Diseases;Human Diseases;Human Diseases;Cellular Processes;Human Diseases;Organismal Systems;Environmental Information Processing;Human Diseases;Hum…	Infectious disease: viral;Cancer: overview;Neurodegenerative disease;Signal transduction;Neurodegenerative disease;Neurodegenerative disease;Infectious disease: viral;Neurodegenerative disease;Infectious disease: bacterial;Signal transduction;Cancer: overview;Signal transduction;Infectious disease: viral;Cardiovascular disease;Cancer: overview;Cellular community - eukaryotes;Cancer: overview;Immu…	ko05168//Herpes simplex virus 1 infection;ko05200//Pathways in cancer;ko05022//Pathways of neurodegeneration - multiple diseases;ko04151//PI3K-Akt signaling pathway;ko05010//Alzheimer disease;ko05014//Amyotrophic lateral sclerosis;ko05165//Human papillomavirus infection;ko05020//Prion disease;ko05152//Tuberculosis;ko04014//Ras signaling pathway;ko05208//Chemical carcinogenesis - reactive oxygen s…	K02158;K02158;K02158;K02158;K02158;K02158;K02158;K02158;K02158;K02158;K02158;K02158;K02158;K02158;K02158;K02158;K02158;K02158;K02158;K02158;K02158;K02158;K02158;K02158;K02158;K02158;K02158;K02158;K02158;K02158;K02158;K02158;K02158;K02158;K02158;K02158;K02158;K02158;K02158;K02158;K02158;K02158;K02158	GO:0005737//cytoplasm;GO:0005739//mitochondrion;GO:0005741//mitochondrial outer membrane;GO:0005829//cytosol;GO:0016020//membrane	GO:0005515//protein binding;GO:0005543//phospholipid binding;GO:0008289//lipid binding;GO:0008656//cysteine-type endopeptidase activator activity involved in apoptotic process;GO:0019901//protein kinase binding;GO:0019903//protein phosphatase binding;GO:0030346//protein phosphatase 2B binding;GO:0043422//protein kinase B binding;GO:0071889//14-3-3 protein binding	GO:0001666//response to hypoxia;GO:0001836//release of cytochrome c from mitochondria;GO:0006007//glucose catabolic process;GO:0006915//apoptotic process;GO:0006919//activation of cysteine-type endopeptidase activity involved in apoptotic process;GO:0007283//spermatogenesis;GO:0008283//cell population proliferation;GO:0008625//extrinsic apoptotic signaling pathway via death domain receptors;GO:00…	--
ENSG00000002549	1701	894	56.226	34.554	56.226	34.554	-0.702384687223072	2.93879765992744e-32	3.38649168940761e-31	LAP3	leucine aminopeptidase 3 [Source:HGNC Symbol;Acc:HGNC:18449]	Metabolism;Metabolism;Metabolism	Global and overview maps;Metabolism of other amino acids;Amino acid metabolism	ko01100//Metabolic pathways;ko00480//Glutathione metabolism;ko00330//Arginine and proline metabolism	K11142;K11142;K11142	GO:0005634//nucleus;GO:0005654//nucleoplasm;GO:0005737//cytoplasm;GO:0005802//trans-Golgi network;GO:0005829//cytosol;GO:0005925//focal adhesion;GO:0030496//midbody;GO:0070062//extracellular exosome	GO:0004177//aminopeptidase activity;GO:0004180//carboxypeptidase activity;GO:0005515//protein binding;GO:0008233//peptidase activity;GO:0008235//metalloexopeptidase activity;GO:0016787//hydrolase activity;GO:0030145//manganese ion binding;GO:0046872//metal ion binding;GO:0070006//metalloaminopeptidase activity	GO:0006508//proteolysis;GO:0019538//protein metabolic process	--
ENSG00000002586	2441	3388	139.119	221.303	139.119	221.303	0.669703540981734	9.42239949864178e-56	1.96734709531906e-54	CD99	CD99 molecule (Xg blood group) [Source:HGNC Symbol;Acc:HGNC:7082]	Environmental Information Processing;Organismal Systems	Signaling molecules and interaction;Immune system	ko04514//Cell adhesion molecules;ko04670//Leukocyte transendothelial migration	K06520;K06520	GO:0005737//cytoplasm;GO:0005886//plasma membrane;GO:0005887//integral component of plasma membrane;GO:0005925//focal adhesion;GO:0016020//membrane;GO:0016021//integral component of membrane	GO:0005515//protein binding	GO:0007155//cell adhesion;GO:0034109//homotypic cell-cell adhesion;GO:0072683//T cell extravasation;GO:2000391//positive regulation of neutrophil extravasation	--
ENSG00000002587	2	1	0.018	0.010	0.018	0.01	-0.84799690655495	1	1	HS3ST1	heparan sulfate-glucosamine 3-sulfotransferase 1 [Source:HGNC Symbol;Acc:HGNC:5194]	Metabolism	Glycan biosynthesis and metabolism	ko00534//Glycosaminoglycan biosynthesis - heparan sulfate / heparin	K01024	GO:0005794//Golgi apparatus;GO:0005796//Golgi lumen	GO:0008146//sulfotransferase activity;GO:0008467//[heparan sulfate]-glucosamine 3-sulfotransferase 1 activity;GO:0016740//transferase activity	GO:0006024//glycosaminoglycan biosynthetic process;GO:1901135//carbohydrate derivative metabolic process;GO:1901564//organonitrogen compound metabolic process	--
ENSG00000002726	2	83	0.079	2.369	0.079	2.369	4.90628173506313	6.89958480004928e-25	6.09669589618704e-24	AOC1	amine oxidase copper containing 1 [Source:HGNC Symbol;Acc:HGNC:80]	Metabolism;Metabolism;Metabolism;Metabolism	Global and overview maps;Amino acid metabolism;Amino acid metabolism;Amino acid metabolism	ko01100//Metabolic pathways;ko00330//Arginine and proline metabolism;ko00380//Tryptophan metabolism;ko00340//Histidine metabolism	K11182;K11182;K11182;K11182	GO:0005576//extracellular region;GO:0005615//extracellular space;GO:0005777//peroxisome;GO:0005886//plasma membrane;GO:0005923//bicellular tight junction;GO:0035580//specific granule lumen;GO:0070062//extracellular exosome	GO:0005507//copper ion binding;GO:0005509//calcium ion binding;GO:0005515//protein binding;GO:0008131//primary amine oxidase activity;GO:0008201//heparin binding;GO:0008270//zinc ion binding;GO:0016491//oxidoreductase activity;GO:0042803//protein homodimerization activity;GO:0044877//protein-containing complex binding;GO:0046872//metal ion binding;GO:0048038//quinone binding;GO:0052597//diamine o…	GO:0009308//amine metabolic process;GO:0009445//putrescine metabolic process;GO:0035874//cellular response to copper ion starvation;GO:0046677//response to antibiotic;GO:0071280//cellular response to copper ion;GO:0071420//cellular response to histamine;GO:0071504//cellular response to heparin;GO:0097185//cellular response to azide	--
ENSG00000002745	0	12	0.000	0.284	0.001	0.284	8.14974711950468	0.000245094035560146	0.000574729481620599	WNT16	Wnt family member 16 [Source:HGNC Symbol;Acc:HGNC:16267]	Human Diseases;Human Diseases;Human Diseases;Human Diseases;Human Diseases;Human Diseases;Environmental Information Processing;Human Diseases;Environmental Information Processing;Human Diseases;Environmental Information Processing;Human Diseases;Human Diseases;Cellular Processes;Organismal Systems;Human Diseases	Cancer: overview;Neurodegenerative disease;Neurodegenerative disease;Infectious disease: viral;Cancer: overview;Cancer: overview;Signal transduction;Cancer: specific types;Signal transduction;Endocrine and metabolic disease;Signal transduction;Cancer: specific types;Cancer: specific types;Cellular community - eukaryotes;Endocrine system;Cancer: specific types	ko05200//Pathways in cancer;ko05022//Pathways of neurodegeneration - multiple diseases;ko05010//Alzheimer disease;ko05165//Human papillomavirus infection;ko05202//Transcriptional misregulation in cancer;ko05205//Proteoglycans in cancer;ko04310//Wnt signaling pathway;ko05225//Hepatocellular carcinoma;ko04150//mTOR signaling pathway;ko04934//Cushing syndrome;ko04390//Hippo signaling pathway;ko05224…	K01558;K01558;K01558;K01558;K01558;K01558;K01558;K01558;K01558;K01558;K01558;K01558;K01558;K01558;K01558;K01558	GO:0005576//extracellular region;GO:0005615//extracellular space;GO:0005737//cytoplasm	GO:0005102//signaling receptor binding;GO:0005109//frizzled binding;GO:0005125//cytokine activity	GO:0003408//optic cup formation involved in camera-type eye development;GO:0007275//multicellular organism development;GO:0010628//positive regulation of gene expression;GO:0014068//positive regulation of phosphatidylinositol 3-kinase signaling;GO:0016055//Wnt signaling pathway;GO:0030182//neuron differentiation;GO:0030216//keratinocyte differentiation;GO:0043616//keratinocyte proliferation;GO:00…	--
ENSG00000002746	74	211	0.820	2.281	0.82	2.281	1.47597063180669	1.72244970586859e-20	1.25474570994974e-19	HECW1	HECT, C2 and WW domain containing E3 ubiquitin protein ligase 1 [Source:HGNC Symbol;Acc:HGNC:22195]	-	-	-	-	GO:0005737//cytoplasm;GO:0005829//cytosol	GO:0004842//ubiquitin-protein transferase activity;GO:0005515//protein binding;GO:0016740//transferase activity;GO:0061630//ubiquitin protein ligase activity	GO:0000209//protein polyubiquitination;GO:0016567//protein ubiquitination;GO:0043161//proteasome-mediated ubiquitin-dependent protein catabolic process;GO:0045732//positive regulation of protein catabolic process;GO:0048814//regulation of dendrite morphogenesis;GO:0090090//negative regulation of canonical Wnt signaling pathway;GO:2000650//negative regulation of sodium ion transmembrane transporte…	--
ENSG00000002822	877.2	493.63	26.417	15.838	26.417	15.838	-0.738076473317972	3.05543391920474e-14	1.59384051298291e-13	MAD1L1	mitotic arrest deficient 1 like 1 [Source:HGNC Symbol;Acc:HGNC:6762]	Human Diseases;Human Diseases;Cellular Processes;Cellular Processes;Organismal Systems	Infectious disease: viral;Cancer: overview;Cell growth and death;Cell growth and death;Endocrine system	ko05166//Human T-cell leukemia virus 1 infection;ko05203//Viral carcinogenesis;ko04114//Oocyte meiosis;ko04110//Cell cycle;ko04914//Progesterone-mediated oocyte maturation	K06679;K06679;K06679;K06679;K06679	GO:0000775//chromosome, centromeric region;GO:0000776//kinetochore;GO:0000922//spindle pole;GO:0005634//nucleus;GO:0005635//nuclear envelope;GO:0005694//chromosome;GO:0005737//cytoplasm;GO:0005813//centrosome;GO:0005815//microtubule organizing center;GO:0005819//spindle;GO:0005829//cytosol;GO:0005856//cytoskeleton;GO:0043229//intracellular organelle;GO:0044615//nuclear pore nuclear basket;GO:0072…	GO:0005515//protein binding;GO:0042802//identical protein binding;GO:0043515//kinetochore binding	GO:0007049//cell cycle;GO:0007094//mitotic spindle assembly checkpoint signaling;GO:0042130//negative regulation of T cell proliferation;GO:0048538//thymus development;GO:0051220//cytoplasmic sequestering of protein;GO:0051301//cell division;GO:0051315//attachment of mitotic spindle microtubules to kinetochore;GO:0090235//regulation of metaphase plate congression;GO:0090267//positive regulation o…	--
ENSG00000002834	7142	4149	119.849	80.350	119.849	80.35	-0.576847942418264	3.03690054848316e-64	7.58695724980801e-63	LASP1	LIM and SH3 protein 1 [Source:HGNC Symbol;Acc:HGNC:6513]	-	-	-	-	GO:0005737//cytoplasm;GO:0005856//cytoskeleton;GO:0005925//focal adhesion;GO:0005938//cell cortex;GO:0030864//cortical actin cytoskeleton	GO:0003779//actin binding;GO:0005515//protein binding;GO:0015075//ion transmembrane transporter activity;GO:0045296//cadherin binding;GO:0046872//metal ion binding;GO:0051015//actin filament binding	GO:0006811//ion transport;GO:0034220//ion transmembrane transport	--
ENSG00000002919	349	265	13.029	9.192	13.029	9.192	-0.503275655528936	0.110842743998046	0.166206127307637	SNX11	sorting nexin 11 [Source:HGNC Symbol;Acc:HGNC:14975]	-	-	-	-	GO:0005768//endosome;GO:0016020//membrane	GO:0005515//protein binding;GO:0008289//lipid binding;GO:0035091//phosphatidylinositol binding;GO:1901981//phosphatidylinositol phosphate binding	GO:0006886//intracellular protein transport;GO:0015031//protein transport;GO:0016050//vesicle organization	--
ENSG00000002933	4	13	0.169	0.962	0.169	0.962	2.50901364748786	0.0309573545136675	0.0525421766315088	TMEM176A	transmembrane protein 176A [Source:HGNC Symbol;Acc:HGNC:24930]	-	-	-	-	GO:0016020//membrane;GO:0016021//integral component of membrane	GO:0005515//protein binding	GO:2001199//negative regulation of dendritic cell differentiation	--
ENSG00000003056	2793.13	1852.06	85.868	67.827	85.868	67.827	-0.340260905972416	1.8400991518869e-16	1.09132140821464e-15	M6PR	mannose-6-phosphate receptor, cation dependent [Source:HGNC Symbol;Acc:HGNC:6752]	Human Diseases;Cellular Processes;Cellular Processes	Infectious disease: bacterial;Transport and catabolism;Transport and catabolism	ko05132//Salmonella infection;ko04145//Phagosome;ko04142//Lysosome	K10089;K10089;K10089	GO:0005764//lysosome;GO:0005765//lysosomal membrane;GO:0005768//endosome;GO:0005770//late endosome;GO:0005794//Golgi apparatus;GO:0005802//trans-Golgi network;GO:0005886//plasma membrane;GO:0005887//integral component of plasma membrane;GO:0016020//membrane;GO:0016021//integral component of membrane;GO:0030133//transport vesicle;GO:0030669//clathrin-coated endocytic vesicle membrane;GO:0032588//t…	GO:0004888//transmembrane signaling receptor activity;GO:0005515//protein binding;GO:0019904//protein domain specific binding;GO:1905394//retromer complex binding	GO:0006622//protein targeting to lysosome;GO:0006898//receptor-mediated endocytosis;GO:0007041//lysosomal transport;GO:0008333//endosome to lysosome transport;GO:0033299//secretion of lysosomal enzymes	--
ENSG00000003096	0	1	0.000	0.032	0.001	0.032	5	1	1	KLHL13	kelch like family member 13 [Source:HGNC Symbol;Acc:HGNC:22931]	Genetic Information Processing	Folding, sorting and degradation	ko04120//Ubiquitin mediated proteolysis	K10447	GO:0005829//cytosol;GO:0030496//midbody;GO:0031463//Cul3-RING ubiquitin ligase complex	GO:0004842//ubiquitin-protein transferase activity;GO:0005515//protein binding;GO:0047485//protein N-terminus binding;GO:0097602//cullin family protein binding	GO:0007049//cell cycle;GO:0016567//protein ubiquitination;GO:0032465//regulation of cytokinesis;GO:0051301//cell division	--
ENSG00000003137	240	509	4.766	12.417	4.766	12.417	1.38146579776118	4.79239761033812e-31	5.3390357547258e-30	CYP26B1	cytochrome P450 family 26 subfamily B member 1 [Source:HGNC Symbol;Acc:HGNC:20581]	Metabolism;Metabolism	Global and overview maps;Metabolism of cofactors and vitamins	ko01100//Metabolic pathways;ko00830//Retinol metabolism	K12664;K12664	GO:0005737//cytoplasm;GO:0005783//endoplasmic reticulum;GO:0005789//endoplasmic reticulum membrane;GO:0016020//membrane;GO:0043231//intracellular membrane-bounded organelle	GO:0001972//retinoic acid binding;GO:0004497//monooxygenase activity;GO:0005506//iron ion binding;GO:0005515//protein binding;GO:0008401//retinoic acid 4-hydroxylase activity;GO:0016491//oxidoreductase activity;GO:0016705//oxidoreductase activity, acting on paired donors, with incorporation or reduction of molecular oxygen;GO:0016709//oxidoreductase activity, acting on paired donors, with incorpo…	GO:0001709//cell fate determination;GO:0001768//establishment of T cell polarity;GO:0001822//kidney development;GO:0006629//lipid metabolic process;GO:0006766//vitamin metabolic process;GO:0006805//xenobiotic metabolic process;GO:0006954//inflammatory response;GO:0007140//male meiotic nuclear division;GO:0007283//spermatogenesis;GO:0009954//proximal/distal pattern formation;GO:0010628//positive r…	--
ENSG00000003147	1	2	0.037	0.186	0.037	0.186	2.32970544547908	1	1	ICA1	islet cell autoantigen 1 [Source:HGNC Symbol;Acc:HGNC:5343]	Human Diseases	Endocrine and metabolic disease	ko04940//Type I diabetes mellitus	K19863	GO:0000139//Golgi membrane;GO:0005737//cytoplasm;GO:0005794//Golgi apparatus;GO:0005829//cytosol;GO:0012505//endomembrane system;GO:0016020//membrane;GO:0016021//integral component of membrane;GO:0030054//cell junction;GO:0030658//transport vesicle membrane;GO:0030667//secretory granule membrane;GO:0030672//synaptic vesicle membrane;GO:0031410//cytoplasmic vesicle;GO:0043231//intracellular membra…	GO:0005515//protein binding;GO:0019904//protein domain specific binding;GO:0140090//membrane curvature sensor activity	GO:0006836//neurotransmitter transport;GO:0050796//regulation of insulin secretion;GO:0051049//regulation of transport	--
ENSG00000003249	145	192	4.646	7.142	4.646	7.142	0.620338979777258	0.000154996761263432	0.00037110706934337	DBNDD1	dysbindin domain containing 1 [Source:HGNC Symbol;Acc:HGNC:28455]	-	-	-	-	GO:0005737//cytoplasm	-	GO:0006469//negative regulation of protein kinase activity	--
ENSG00000003393	595	545	8.058	9.229	8.058	9.229	0.195752528928522	0.40305427804725	0.510341175834285	ALS2	alsin Rho guanine nucleotide exchange factor ALS2 [Source:HGNC Symbol;Acc:HGNC:443]	Human Diseases;Human Diseases	Neurodegenerative disease;Neurodegenerative disease	ko05022//Pathways of neurodegeneration - multiple diseases;ko05014//Amyotrophic lateral sclerosis	K04575;K04575	GO:0001726//ruffle;GO:0005634//nucleus;GO:0005737//cytoplasm;GO:0005769//early endosome;GO:0005813//centrosome;GO:0005829//cytosol;GO:0014069//postsynaptic density;GO:0016020//membrane;GO:0030027//lamellipodium;GO:0030424//axon;GO:0030425//dendrite;GO:0030426//growth cone;GO:0031982//vesicle;GO:0032991//protein-containing complex;GO:0043005//neuron projection;GO:0043025//neuronal cell body;GO:004…	GO:0005085//guanyl-nucleotide exchange factor activity;GO:0005096//GTPase activator activity;GO:0005515//protein binding;GO:0031267//small GTPase binding;GO:0042802//identical protein binding;GO:0042803//protein homodimerization activity;GO:0043539//protein serine/threonine kinase activator activity	GO:0001662//behavioral fear response;GO:0001701//in utero embryonic development;GO:0001881//receptor recycling;GO:0006979//response to oxidative stress;GO:0007032//endosome organization;GO:0007041//lysosomal transport;GO:0007409//axonogenesis;GO:0007528//neuromuscular junction development;GO:0007626//locomotory behavior;GO:0008104//protein localization;GO:0008219//cell death;GO:0016050//vesicle o…	--
ENSG00000003400	84	114	1.662	2.072	1.662	2.072	0.318103620916209	0.00295290570581662	0.00596626427472316	CASP10	caspase 10 [Source:HGNC Symbol;Acc:HGNC:1500]	Human Diseases;Human Diseases;Cellular Processes;Environmental Information Processing;Organismal Systems	Infectious disease: bacterial;Infectious disease: viral;Cell growth and death;Signal transduction;Immune system	ko05152//Tuberculosis;ko05161//Hepatitis B;ko04210//Apoptosis;ko04668//TNF signaling pathway;ko04622//RIG-I-like receptor signaling pathway	K04400;K04400;K04400;K04400;K04400	GO:0005737//cytoplasm;GO:0005829//cytosol;GO:0031265//CD95 death-inducing signaling complex;GO:0097342//ripoptosome	GO:0004197//cysteine-type endopeptidase activity;GO:0005515//protein binding;GO:0008233//peptidase activity;GO:0008234//cysteine-type peptidase activity;GO:0016787//hydrolase activity;GO:0031625//ubiquitin protein ligase binding;GO:0035877//death effector domain binding;GO:0097153//cysteine-type endopeptidase activity involved in apoptotic process;GO:0097199//cysteine-type endopeptidase activity …	GO:0006508//proteolysis;GO:0006915//apoptotic process;GO:0006919//activation of cysteine-type endopeptidase activity involved in apoptotic process;GO:0010941//regulation of cell death;GO:0042981//regulation of apoptotic process;GO:0043123//positive regulation of I-kappaB kinase/NF-kappaB signaling;GO:0097190//apoptotic signaling pathway;GO:0097194//execution phase of apoptosis	--
ENSG00000003402	361.39	507.04	5.853	11.406	5.853	11.406	0.962544754039526	9.10890432281358e-12	4.071243769346e-11	CFLAR	CASP8 and FADD like apoptosis regulator [Source:HGNC Symbol;Acc:HGNC:1876]	Environmental Information Processing;Cellular Processes;Human Diseases;Cellular Processes;Cellular Processes;Environmental Information Processing;Human Diseases	Signal transduction;Cell growth and death;Infectious disease: viral;Transport and catabolism;Cell growth and death;Signal transduction;Infectious disease: parasitic	ko04064//NF-kappa B signaling pathway;ko04217//Necroptosis;ko05160//Hepatitis C;ko04140//Autophagy - animal;ko04210//Apoptosis;ko04668//TNF signaling pathway;ko05142//Chagas disease	K04724;K04724;K04724;K04724;K04724;K04724;K04724	GO:0005737//cytoplasm;GO:0005829//cytosol;GO:0031264//death-inducing signaling complex;GO:0031265//CD95 death-inducing signaling complex;GO:0045121//membrane raft;GO:0097342//ripoptosome	GO:0002020//protease binding;GO:0004197//cysteine-type endopeptidase activity;GO:0005123//death receptor binding;GO:0005515//protein binding;GO:0008047//enzyme activator activity;GO:0008234//cysteine-type peptidase activity;GO:0044877//protein-containing complex binding;GO:0097153//cysteine-type endopeptidase activity involved in apoptotic process;GO:0097199//cysteine-type endopeptidase activity …	GO:0001666//response to hypoxia;GO:0006508//proteolysis;GO:0006915//apoptotic process;GO:0006919//activation of cysteine-type endopeptidase activity involved in apoptotic process;GO:0007519//skeletal muscle tissue development;GO:0010667//negative regulation of cardiac muscle cell apoptotic process;GO:0010941//regulation of cell death;GO:0010976//positive regulation of neuron projection developmen…	--
ENSG00000003436	1697	2001	58.377	85.566	58.377	85.566	0.551637577216529	1.79943875005878e-17	1.11502957767007e-16	TFPI	tissue factor pathway inhibitor [Source:HGNC Symbol;Acc:HGNC:11760]	Organismal Systems	Immune system	ko04610//Complement and coagulation cascades	K03909	GO:0005576//extracellular region;GO:0005615//extracellular space;GO:0005783//endoplasmic reticulum;GO:0005886//plasma membrane;GO:0005901//caveola;GO:0009986//cell surface;GO:0016020//membrane;GO:0031225//anchored component of membrane;GO:0043231//intracellular membrane-bounded organelle	GO:0004866//endopeptidase inhibitor activity;GO:0004867//serine-type endopeptidase inhibitor activity;GO:0030414//peptidase inhibitor activity	GO:0007596//blood coagulation;GO:0007599//hemostasis;GO:0010466//negative regulation of peptidase activity;GO:0010951//negative regulation of endopeptidase activity;GO:0030195//negative regulation of blood coagulation;GO:0071383//cellular response to steroid hormone stimulus	--
ENSG00000003509	279.17	270.05	8.964	10.214	8.964	10.214	0.188333410202022	0.238393082322709	0.327211889397926	NDUFAF7	NADH:ubiquinone oxidoreductase complex assembly factor 7 [Source:HGNC Symbol;Acc:HGNC:28816]	Organismal Systems	Environmental adaptation	ko04714//Thermogenesis	K18164	GO:0005615//extracellular space;GO:0005739//mitochondrion;GO:0005759//mitochondrial matrix	GO:0005515//protein binding;GO:0008168//methyltransferase activity;GO:0016740//transferase activity;GO:0019899//enzyme binding;GO:0035243//protein-arginine omega-N symmetric methyltransferase activity	GO:0019918//peptidyl-arginine methylation, to symmetrical-dimethyl arginine;GO:0032259//methylation;GO:0032981//mitochondrial respiratory chain complex I assembly	--
ENSG00000003756	1892.01	1871	41.280	47.217	41.28	47.217	0.193863410013027	0.000316278428905858	0.000731486671548113	RBM5	RNA binding motif protein 5 [Source:HGNC Symbol;Acc:HGNC:9902]	-	-	-	-	GO:0005634//nucleus;GO:0005654//nucleoplasm;GO:0005681//spliceosomal complex	GO:0003676//nucleic acid binding;GO:0003677//DNA binding;GO:0003723//RNA binding;GO:0003729//mRNA binding;GO:0005515//protein binding;GO:0046872//metal ion binding	GO:0000245//spliceosomal complex assembly;GO:0000381//regulation of alternative mRNA splicing, via spliceosome;GO:0000398//mRNA splicing, via spliceosome;GO:0006396//RNA processing;GO:0006397//mRNA processing;GO:0006915//apoptotic process;GO:0008285//negative regulation of cell population proliferation;GO:0008380//RNA splicing;GO:0042981//regulation of apoptotic process;GO:0043065//positive regul…	--
ENSG00000003987	60.16	33.94	0.762	0.495	0.762	0.495	-0.62236247252635	0.0619878065264603	0.0988609605164418	MTMR7	myotubularin related protein 7 [Source:HGNC Symbol;Acc:HGNC:7454]	Metabolism;Environmental Information Processing;Metabolism	Global and overview maps;Signal transduction;Carbohydrate metabolism	ko01100//Metabolic pathways;ko04070//Phosphatidylinositol signaling system;ko00562//Inositol phosphate metabolism	K18083;K18083;K18083	GO:0005737//cytoplasm;GO:0005829//cytosol;GO:0012505//endomembrane system;GO:0016020//membrane	GO:0004438//phosphatidylinositol-3-phosphatase activity;GO:0004725//protein tyrosine phosphatase activity;GO:0005515//protein binding;GO:0016312//inositol bisphosphate phosphatase activity;GO:0016787//hydrolase activity;GO:0016791//phosphatase activity;GO:0052629//phosphatidylinositol-3,5-bisphosphate 3-phosphatase activity;GO:0052866//phosphatidylinositol phosphate phosphatase activity	GO:0006470//protein dephosphorylation;GO:0006629//lipid metabolic process;GO:0006661//phosphatidylinositol biosynthetic process;GO:0016311//dephosphorylation;GO:0035335//peptidyl-tyrosine dephosphorylation;GO:0046855//inositol phosphate dephosphorylation;GO:0046856//phosphatidylinositol dephosphorylation	--
ENSG00000003989	764	447	7.225	5.429	7.225	5.429	-0.412311103746119	6.61573121021445e-11	2.78181879962178e-10	SLC7A2	solute carrier family 7 member 2 [Source:HGNC Symbol;Acc:HGNC:11060]	-	-	-	-	GO:0005886//plasma membrane;GO:0005887//integral component of plasma membrane;GO:0016020//membrane;GO:0016021//integral component of membrane;GO:0030054//cell junction	GO:0000064//L-ornithine transmembrane transporter activity;GO:0008324//cation transmembrane transporter activity;GO:0008514//organic anion transmembrane transporter activity;GO:0015171//amino acid transmembrane transporter activity;GO:0015174//basic amino acid transmembrane transporter activity;GO:0015179//L-amino acid transmembrane transporter activity;GO:0015189//L-lysine transmembrane transpor…	GO:0006865//amino acid transport;GO:0015807//L-amino acid transport;GO:0055085//transmembrane transport;GO:0089718//amino acid import across plasma membrane;GO:0097638//L-arginine import across plasma membrane;GO:0150104//transport across blood-brain barrier;GO:1902475//L-alpha-amino acid transmembrane transport;GO:1903352//L-ornithine transmembrane transport;GO:1903401//L-lysine transmembrane tr…	--
ENSG00000004059	935	1151	60.120	85.071	60.12	85.071	0.50082240366147	6.22677580721884e-14	3.17975036686096e-13	ARF5	ADP ribosylation factor 5 [Source:HGNC Symbol;Acc:HGNC:658]	Cellular Processes	Transport and catabolism	ko04144//Endocytosis	K07940	GO:0005737//cytoplasm;GO:0005794//Golgi apparatus;GO:0005886//plasma membrane;GO:0016020//membrane;GO:0048471//perinuclear region of cytoplasm;GO:0070062//extracellular exosome	GO:0000166//nucleotide binding;GO:0003924//GTPase activity;GO:0005515//protein binding;GO:0005525//GTP binding	GO:0006886//intracellular protein transport;GO:0006890//retrograde vesicle-mediated transport, Golgi to endoplasmic reticulum;GO:0015031//protein transport;GO:0016192//vesicle-mediated transport	--
ENSG00000004139	385.81	641.22	4.680	5.145	4.68	5.145	0.136662547310564	2.31420860673425e-23	1.91301439310743e-22	SARM1	sterile alpha and TIR motif containing 1 [Source:HGNC Symbol;Acc:HGNC:17074]	-	-	-	-	GO:0005737//cytoplasm;GO:0005739//mitochondrion;GO:0005829//cytosol;GO:0005874//microtubule;GO:0015630//microtubule cytoskeleton;GO:0030054//cell junction;GO:0030424//axon;GO:0030425//dendrite;GO:0031315//extrinsic component of mitochondrial outer membrane;GO:0042995//cell projection;GO:0045202//synapse	GO:0003953//NAD+ nucleosidase activity;GO:0005515//protein binding;GO:0016787//hydrolase activity;GO:0016798//hydrolase activity, acting on glycosyl bonds;GO:0035591//signaling adaptor activity;GO:0042802//identical protein binding;GO:0050135//NAD(P)+ nucleosidase activity;GO:0061809//NAD+ nucleotidase, cyclic ADP-ribose generating	GO:0002376//immune system process;GO:0006796//phosphate-containing compound metabolic process;GO:0007165//signal transduction;GO:0007399//nervous system development;GO:0009749//response to glucose;GO:0019677//NAD catabolic process;GO:0030154//cell differentiation;GO:0034128//negative regulation of MyD88-independent toll-like receptor signaling pathway;GO:0042981//regulation of apoptotic process;G…	--
ENSG00000004142	3191.88	1861.87	80.870	52.732	80.87	52.732	-0.616925895690094	7.7787438028218e-36	1.00842201733292e-34	POLDIP2	DNA polymerase delta interacting protein 2 [Source:HGNC Symbol;Acc:HGNC:23781]	-	-	-	-	GO:0005634//nucleus;GO:0005737//cytoplasm;GO:0005739//mitochondrion;GO:0005759//mitochondrial matrix;GO:0005886//plasma membrane;GO:0005911//cell-cell junction;GO:0030496//midbody;GO:0042645//mitochondrial nucleoid;GO:0072686//mitotic spindle	GO:0003677//DNA binding;GO:0005515//protein binding	GO:0006281//DNA repair;GO:0006974//cellular response to DNA damage stimulus;GO:0016242//negative regulation of macroautophagy;GO:0045931//positive regulation of mitotic cell cycle;GO:0051894//positive regulation of focal adhesion assembly;GO:0070584//mitochondrion morphogenesis;GO:0070987//error-free translesion synthesis;GO:0090307//mitotic spindle assembly;GO:1903490//positive regulation of mit…	--
ENSG00000004399	1732	2900	35.995	70.358	35.995	70.358	0.966917954944361	5.52394546748203e-90	2.05376123465535e-88	PLXND1	plexin D1 [Source:HGNC Symbol;Acc:HGNC:9107]	-	-	-	-	GO:0002116//semaphorin receptor complex;GO:0005886//plasma membrane;GO:0005887//integral component of plasma membrane;GO:0016020//membrane;GO:0016021//integral component of membrane;GO:0030027//lamellipodium;GO:0031258//lamellipodium membrane;GO:0042995//cell projection	GO:0005515//protein binding;GO:0017154//semaphorin receptor activity;GO:0019904//protein domain specific binding	GO:0001525//angiogenesis;GO:0001569//branching involved in blood vessel morphogenesis;GO:0001822//kidney development;GO:0003151//outflow tract morphogenesis;GO:0003279//cardiac septum development;GO:0007162//negative regulation of cell adhesion;GO:0007165//signal transduction;GO:0007416//synapse assembly;GO:0008360//regulation of cell shape;GO:0030334//regulation of cell migration;GO:0032092//pos…	--
ENSG00000004455	4265	2586	187.376	134.792	187.376	134.792	-0.475201303563856	4.61243338378483e-37	6.17760406643875e-36	AK2	adenylate kinase 2 [Source:HGNC Symbol;Acc:HGNC:362]	Metabolism;Metabolism;Metabolism	Global and overview maps;Nucleotide metabolism;Metabolism of cofactors and vitamins	ko01100//Metabolic pathways;ko00230//Purine metabolism;ko00730//Thiamine metabolism	K00939;K00939;K00939	GO:0005737//cytoplasm;GO:0005739//mitochondrion;GO:0005758//mitochondrial intermembrane space;GO:0036126//sperm flagellum;GO:0070062//extracellular exosome;GO:0097226//sperm mitochondrial sheath	GO:0000166//nucleotide binding;GO:0004017//adenylate kinase activity;GO:0004550//nucleoside diphosphate kinase activity;GO:0005515//protein binding;GO:0005524//ATP binding;GO:0016301//kinase activity;GO:0016740//transferase activity;GO:0016776//phosphotransferase activity, phosphate group as acceptor;GO:0019205//nucleobase-containing compound kinase activity	GO:0006139//nucleobase-containing compound metabolic process;GO:0006165//nucleoside diphosphate phosphorylation;GO:0006172//ADP biosynthetic process;GO:0009117//nucleotide metabolic process;GO:0015949//nucleobase-containing small molecule interconversion;GO:0016310//phosphorylation;GO:0046033//AMP metabolic process;GO:0046034//ATP metabolic process;GO:0046940//nucleoside monophosphate phosphoryla…	--
ENSG00000004468	2	9	0.046	0.323	0.046	0.323	2.81182839863691	0.038630625097136	0.0641159374638084	CD38	CD38 molecule [Source:HGNC Symbol;Acc:HGNC:1667]	Metabolism;Environmental Information Processing;Organismal Systems;Organismal Systems;Organismal Systems;Organismal Systems;Metabolism	Global and overview maps;Signal transduction;Immune system;Endocrine system;Digestive system;Digestive system;Metabolism of cofactors and vitamins	ko01100//Metabolic pathways;ko04020//Calcium signaling pathway;ko04640//Hematopoietic cell lineage;ko04921//Oxytocin signaling pathway;ko04972//Pancreatic secretion;ko04970//Salivary secretion;ko00760//Nicotinate and nicotinamide metabolism	K01242;K01242;K01242;K01242;K01242;K01242;K01242	GO:0005634//nucleus;GO:0005886//plasma membrane;GO:0009986//cell surface;GO:0016020//membrane;GO:0016021//integral component of membrane;GO:0016323//basolateral plasma membrane;GO:0030667//secretory granule membrane;GO:0043231//intracellular membrane-bounded organelle;GO:0070062//extracellular exosome	GO:0003953//NAD+ nucleosidase activity;GO:0016740//transferase activity;GO:0016787//hydrolase activity;GO:0016798//hydrolase activity, acting on glycosyl bonds;GO:0016849//phosphorus-oxygen lyase activity;GO:0042802//identical protein binding;GO:0050135//NAD(P)+ nucleosidase activity;GO:0061809//NAD+ nucleotidase, cyclic ADP-ribose generating	GO:0001666//response to hypoxia;GO:0007165//signal transduction;GO:0007204//positive regulation of cytosolic calcium ion concentration;GO:0007565//female pregnancy;GO:0008284//positive regulation of cell population proliferation;GO:0009410//response to xenobiotic stimulus;GO:0009725//response to hormone;GO:0010977//negative regulation of neuron projection development;GO:0014824//artery smooth mus…	--
ENSG00000004478	1283	643	25.058	14.223	25.058	14.223	-0.817045471897857	8.23135111899865e-29	8.49764368303175e-28	FKBP4	FKBP prolyl isomerase 4 [Source:HGNC Symbol;Acc:HGNC:3720]	Organismal Systems	Endocrine system	ko04915//Estrogen signaling pathway	K09571	GO:0005634//nucleus;GO:0005654//nucleoplasm;GO:0005737//cytoplasm;GO:0005739//mitochondrion;GO:0005829//cytosol;GO:0005856//cytoskeleton;GO:0005874//microtubule;GO:0030424//axon;GO:0032991//protein-containing complex;GO:0042995//cell projection;GO:0043005//neuron projection;GO:0043025//neuronal cell body;GO:0044295//axonal growth cone;GO:0048471//perinuclear region of cytoplasm;GO:0070062//extrac…	GO:0003723//RNA binding;GO:0003755//peptidyl-prolyl cis-trans isomerase activity;GO:0005515//protein binding;GO:0005524//ATP binding;GO:0005525//GTP binding;GO:0005528//FK506 binding;GO:0016853//isomerase activity;GO:0030674//protein-macromolecule adaptor activity;GO:0031072//heat shock protein binding;GO:0032767//copper-dependent protein binding;GO:0035259//glucocorticoid receptor binding;GO:004…	GO:0000413//protein peptidyl-prolyl isomerization;GO:0006457//protein folding;GO:0006463//steroid hormone receptor complex assembly;GO:0006825//copper ion transport;GO:0007566//embryo implantation;GO:0010977//negative regulation of neuron projection development;GO:0030521//androgen receptor signaling pathway;GO:0030850//prostate gland development;GO:0031111//negative regulation of microtubule pol…	--
ENSG00000004487	2448	2195	49.814	50.856	49.814	50.856	0.0298667313295165	0.354810646813735	0.458161454486543	KDM1A	lysine demethylase 1A [Source:HGNC Symbol;Acc:HGNC:29079]	Organismal Systems	Environmental adaptation	ko04714//Thermogenesis	K11450	GO:0000781//chromosome, telomeric region;GO:0000785//chromatin;GO:0005634//nucleus;GO:0005654//nucleoplasm;GO:0005667//transcription regulator complex;GO:0032991//protein-containing complex;GO:1990391//DNA repair complex	GO:0002039//p53 binding;GO:0003682//chromatin binding;GO:0005515//protein binding;GO:0016491//oxidoreductase activity;GO:0019899//enzyme binding;GO:0030374//nuclear receptor coactivator activity;GO:0032451//demethylase activity;GO:0032452//histone demethylase activity;GO:0032453//histone H3-methyl-lysine-4 demethylase activity;GO:0032454//histone H3-methyl-lysine-9 demethylase activity;GO:0043426…	GO:0000122//negative regulation of transcription by RNA polymerase II;GO:0000380//alternative mRNA splicing, via spliceosome;GO:0002052//positive regulation of neuroblast proliferation;GO:0006325//chromatin organization;GO:0006355//regulation of transcription, DNA-templated;GO:0006357//regulation of transcription by RNA polymerase II;GO:0006482//protein demethylation;GO:0010569//regulation of dou…	--
ENSG00000004534	1934.99	1612	43.522	45.510	43.522	45.51	0.0644387309176781	0.246980727190102	0.335854730780874	RBM6	RNA binding motif protein 6 [Source:HGNC Symbol;Acc:HGNC:9903]	-	-	-	-	GO:0005634//nucleus	GO:0003676//nucleic acid binding;GO:0003677//DNA binding;GO:0003723//RNA binding;GO:0005515//protein binding	GO:0000398//mRNA splicing, via spliceosome;GO:0006396//RNA processing	--
ENSG00000004660	166	571	3.129	12.143	3.129	12.143	1.95635132828426	1.4130908635298e-63	3.48606641200059e-62	CAMKK1	calcium/calmodulin dependent protein kinase kinase 1 [Source:HGNC Symbol;Acc:HGNC:1469]	Human Diseases	Substance dependence	ko05034//Alcoholism	K00908	GO:0005634//nucleus;GO:0005654//nucleoplasm;GO:0005737//cytoplasm;GO:0005829//cytosol	GO:0000166//nucleotide binding;GO:0004672//protein kinase activity;GO:0004674//protein serine/threonine kinase activity;GO:0004683//calmodulin-dependent protein kinase activity;GO:0004712//protein serine/threonine/tyrosine kinase activity;GO:0005515//protein binding;GO:0005516//calmodulin binding;GO:0005524//ATP binding;GO:0016301//kinase activity;GO:0016740//transferase activity;GO:0106310//prot…	GO:0006468//protein phosphorylation;GO:0016310//phosphorylation;GO:0035556//intracellular signal transduction;GO:0045860//positive regulation of protein kinase activity	--
ENSG00000004700	1346.8	1168.48	35.407	33.784	35.407	33.784	-0.0676944585350202	0.97178365353689	1	RECQL	RecQ like helicase [Source:HGNC Symbol;Acc:HGNC:9948]	-	-	-	-	GO:0005634//nucleus;GO:0005654//nucleoplasm;GO:0005694//chromosome;GO:0005737//cytoplasm;GO:0016020//membrane	GO:0000166//nucleotide binding;GO:0003676//nucleic acid binding;GO:0003677//DNA binding;GO:0003678//DNA helicase activity;GO:0004386//helicase activity;GO:0005515//protein binding;GO:0005524//ATP binding;GO:0009378//four-way junction helicase activity;GO:0016787//hydrolase activity;GO:0016887//ATP hydrolysis activity;GO:0036310//ATP-dependent DNA/DNA annealing activity;GO:0043138//3'-5' DNA helic…	GO:0000724//double-strand break repair via homologous recombination;GO:0006260//DNA replication;GO:0006268//DNA unwinding involved in DNA replication;GO:0006281//DNA repair;GO:0006310//DNA recombination;GO:0032508//DNA duplex unwinding	--
ENSG00000004766	384	426	8.088	11.324	8.088	11.324	0.485528752002732	0.000835542630575418	0.00183191850186243	VPS50	VPS50 subunit of EARP/GARPII complex [Source:HGNC Symbol;Acc:HGNC:25956]	-	-	-	-	GO:0005768//endosome;GO:0005829//cytosol;GO:0016020//membrane;GO:0048471//perinuclear region of cytoplasm;GO:0055037//recycling endosome;GO:0070062//extracellular exosome;GO:1990745//EARP complex	GO:0000149//SNARE binding;GO:0005515//protein binding	GO:0015031//protein transport;GO:0032456//endocytic recycling;GO:0042147//retrograde transport, endosome to Golgi	--
ENSG00000004776	10	21	0.444	1.503	0.444	1.503	1.75921342756626	0.0295733724336294	0.0503721926573456	HSPB6	heat shock protein family B (small) member 6 [Source:HGNC Symbol;Acc:HGNC:26511]	-	-	-	-	GO:0005576//extracellular region;GO:0005634//nucleus;GO:0005730//nucleolus;GO:0005737//cytoplasm;GO:0005794//Golgi apparatus;GO:0005829//cytosol	GO:0005212//structural constituent of eye lens;GO:0042803//protein homodimerization activity;GO:0051082//unfolded protein binding;GO:0051087//chaperone binding	GO:0045766//positive regulation of angiogenesis;GO:0061077//chaperone-mediated protein folding	--
ENSG00000004777	280	373	4.316	6.945	4.316	6.945	0.686279829380738	1.2730859432982e-07	4.14904420305e-07	ARHGAP33	Rho GTPase activating protein 33 [Source:HGNC Symbol;Acc:HGNC:23085]	-	-	-	-	GO:0005737//cytoplasm;GO:0005829//cytosol;GO:0005886//plasma membrane;GO:0032991//protein-containing complex;GO:0043197//dendritic spine	GO:0005096//GTPase activator activity;GO:0005515//protein binding;GO:0019901//protein kinase binding;GO:0035091//phosphatidylinositol binding	GO:0007165//signal transduction;GO:0007264//small GTPase mediated signal transduction;GO:0009636//response to toxic substance;GO:0015031//protein transport;GO:0050790//regulation of catalytic activity;GO:0061001//regulation of dendritic spine morphogenesis	--
ENSG00000004779	697	447	68.069	50.023	68.069	50.023	-0.444406333274001	8.74101131089122e-07	2.63719238861032e-06	NDUFAB1	NADH:ubiquinone oxidoreductase subunit AB1 [Source:HGNC Symbol;Acc:HGNC:7694]	Metabolism;Human Diseases;Human Diseases;Human Diseases;Human Diseases;Human Diseases;Human Diseases;Organismal Systems;Human Diseases;Human Diseases;Human Diseases;Organismal Systems;Metabolism	Global and overview maps;Neurodegenerative disease;Neurodegenerative disease;Neurodegenerative disease;Neurodegenerative disease;Neurodegenerative disease;Neurodegenerative disease;Environmental adaptation;Cancer: overview;Cardiovascular disease;Endocrine and metabolic disease;Nervous system;Energy metabolism	ko01100//Metabolic pathways;ko05022//Pathways of neurodegeneration - multiple diseases;ko05010//Alzheimer disease;ko05014//Amyotrophic lateral sclerosis;ko05016//Huntington disease;ko05020//Prion disease;ko05012//Parkinson disease;ko04714//Thermogenesis;ko05208//Chemical carcinogenesis - reactive oxygen species;ko05415//Diabetic cardiomyopathy;ko04932//Non-alcoholic fatty liver disease;ko04723//R…	K03955;K03955;K03955;K03955;K03955;K03955;K03955;K03955;K03955;K03955;K03955;K03955;K03955	GO:0005654//nucleoplasm;GO:0005739//mitochondrion;GO:0005743//mitochondrial inner membrane;GO:0005747//mitochondrial respiratory chain complex I;GO:0005759//mitochondrial matrix;GO:0005762//mitochondrial large ribosomal subunit;GO:0031966//mitochondrial membrane;GO:0070469//respirasome;GO:1990229//iron-sulfur cluster assembly complex	GO:0000035//acyl binding;GO:0000036//acyl carrier activity;GO:0005504//fatty acid binding;GO:0005509//calcium ion binding;GO:0005515//protein binding	GO:0006120//mitochondrial electron transport, NADH to ubiquinone;GO:0006629//lipid metabolic process;GO:0006631//fatty acid metabolic process;GO:0006633//fatty acid biosynthetic process;GO:0009060//aerobic respiration;GO:0009249//protein lipoylation;GO:0016226//iron-sulfur cluster assembly;GO:0032981//mitochondrial respiratory chain complex I assembly;GO:0042776//mitochondrial ATP synthesis coupl…	--
ENSG00000004799	27	7	0.486	0.145	0.486	0.145	-1.74490341359085	0.00458377454252642	0.00897065448645394	PDK4	pyruvate dehydrogenase kinase 4 [Source:HGNC Symbol;Acc:HGNC:8812]	Human Diseases	Cardiovascular disease	ko05415//Diabetic cardiomyopathy	K00898	GO:0005739//mitochondrion;GO:0005759//mitochondrial matrix	GO:0000166//nucleotide binding;GO:0004672//protein kinase activity;GO:0004740//pyruvate dehydrogenase (acetyl-transferring) kinase activity;GO:0005515//protein binding;GO:0005524//ATP binding;GO:0016301//kinase activity;GO:0016740//transferase activity	GO:0005975//carbohydrate metabolic process;GO:0006006//glucose metabolic process;GO:0006468//protein phosphorylation;GO:0006885//regulation of pH;GO:0008286//insulin receptor signaling pathway;GO:0009267//cellular response to starvation;GO:0010510//regulation of acetyl-CoA biosynthetic process from pyruvate;GO:0010565//regulation of cellular ketone metabolic process;GO:0010906//regulation of gluc…	--
ENSG00000004809	0	0	0.000	0.000	0.001	0.001	0	1	1	SLC22A16	solute carrier family 22 member 16 [Source:HGNC Symbol;Acc:HGNC:20302]	-	-	-	-	GO:0005829//cytosol;GO:0005886//plasma membrane;GO:0016020//membrane;GO:0016021//integral component of membrane	GO:0005275//amine transmembrane transporter activity;GO:0015101//organic cation transmembrane transporter activity;GO:0015226//carnitine transmembrane transporter activity;GO:0022857//transmembrane transporter activity	GO:0006811//ion transport;GO:0007283//spermatogenesis;GO:0007338//single fertilization;GO:0015695//organic cation transport;GO:0015837//amine transport;GO:0015879//carnitine transport;GO:0030154//cell differentiation;GO:0030317//flagellated sperm motility;GO:0046717//acid secretion;GO:0055085//transmembrane transport;GO:1902603//carnitine transmembrane transport	--
ENSG00000004838	5	1	0.419	0.042	0.419	0.042	-3.31848901092059	0.21882030546933	0.303197969185067	ZMYND10	zinc finger MYND-type containing 10 [Source:HGNC Symbol;Acc:HGNC:19412]	-	-	-	-	GO:0005737//cytoplasm;GO:0005815//microtubule organizing center;GO:0005856//cytoskeleton;GO:0005886//plasma membrane;GO:0016020//membrane;GO:0016324//apical plasma membrane;GO:0034451//centriolar satellite;GO:0120293//dynein axonemal particle	GO:0005515//protein binding;GO:0044183//protein folding chaperone;GO:0046872//metal ion binding;GO:0060090//molecular adaptor activity	GO:0003341//cilium movement;GO:0006457//protein folding;GO:0036158//outer dynein arm assembly;GO:0036159//inner dynein arm assembly;GO:0044458//motile cilium assembly;GO:0061512//protein localization to cilium;GO:1905505//positive regulation of motile cilium assembly	--
ENSG00000004846	0	0	0.000	0.000	0.001	0.001	0	1	1	ABCB5	ATP binding cassette subfamily B member 5 [Source:HGNC Symbol;Acc:HGNC:46]	Environmental Information Processing	Membrane transport	ko02010//ABC transporters	K05660	GO:0005886//plasma membrane;GO:0005887//integral component of plasma membrane;GO:0016020//membrane;GO:0016021//integral component of membrane	GO:0000166//nucleotide binding;GO:0005524//ATP binding;GO:0008559//ABC-type xenobiotic transporter activity;GO:0015562//efflux transmembrane transporter activity;GO:0042626//ATPase-coupled transmembrane transporter activity;GO:0140359//ABC-type transporter activity	GO:0001654//eye development;GO:0030154//cell differentiation;GO:0042391//regulation of membrane potential;GO:0042908//xenobiotic transport;GO:0055085//transmembrane transport	--
ENSG00000004848	0	0	0.000	0.000	0.001	0.001	0	1	1	ARX	aristaless related homeobox [Source:HGNC Symbol;Acc:HGNC:18060]	-	-	-	-	GO:0000785//chromatin;GO:0005634//nucleus	GO:0000977//RNA polymerase II transcription regulatory region sequence-specific DNA binding;GO:0000978//RNA polymerase II cis-regulatory region sequence-specific DNA binding;GO:0000981//DNA-binding transcription factor activity, RNA polymerase II-specific;GO:0001227//DNA-binding transcription repressor activity, RNA polymerase II-specific;GO:0003677//DNA binding;GO:0003682//chromatin binding;GO:0…	GO:0000122//negative regulation of transcription by RNA polymerase II;GO:0001764//neuron migration;GO:0006355//regulation of transcription, DNA-templated;GO:0006357//regulation of transcription by RNA polymerase II;GO:0007399//nervous system development;GO:0007411//axon guidance;GO:0007420//brain development;GO:0010628//positive regulation of gene expression;GO:0021759//globus pallidus developmen…	Homeobox
ENSG00000004864	1083	557	23.904	16.743	23.904	16.743	-0.513694001017735	5.13294153011439e-23	4.17521621675558e-22	SLC25A13	solute carrier family 25 member 13 [Source:HGNC Symbol;Acc:HGNC:10983]	-	-	-	-	GO:0005739//mitochondrion;GO:0005743//mitochondrial inner membrane;GO:0005887//integral component of plasma membrane;GO:0016020//membrane;GO:0016021//integral component of membrane	GO:0005313//L-glutamate transmembrane transporter activity;GO:0005509//calcium ion binding;GO:0015171//amino acid transmembrane transporter activity;GO:0015172//acidic amino acid transmembrane transporter activity;GO:0015183//L-aspartate transmembrane transporter activity;GO:0022857//transmembrane transporter activity;GO:0042802//identical protein binding;GO:0046872//metal ion binding	GO:0003333//amino acid transmembrane transport;GO:0006094//gluconeogenesis;GO:0006754//ATP biosynthetic process;GO:0006839//mitochondrial transport;GO:0009066//aspartate family amino acid metabolic process;GO:0015810//aspartate transmembrane transport;GO:0015813//L-glutamate transmembrane transport;GO:0043490//malate-aspartate shuttle;GO:0045333//cellular respiration;GO:0051592//response to calci…	--
ENSG00000004866	532	309	14.483	9.776	14.483	9.776	-0.567044282098884	2.32509519853966e-08	8.01679805550725e-08	ST7	suppression of tumorigenicity 7 [Source:HGNC Symbol;Acc:HGNC:11351]	-	-	-	-	GO:0016020//membrane;GO:0016021//integral component of membrane	-	GO:0030198//extracellular matrix organization;GO:0045595//regulation of cell differentiation	--
ENSG00000004897	4319	2375	100.356	61.908	100.356	61.908	-0.696929116478024	1.9945566642784e-57	4.33685396630134e-56	CDC27	cell division cycle 27 [Source:HGNC Symbol;Acc:HGNC:1728]	Human Diseases;Genetic Information Processing;Cellular Processes;Cellular Processes;Organismal Systems	Infectious disease: viral;Folding, sorting and degradation;Cell growth and death;Cell growth and death;Endocrine system	ko05166//Human T-cell leukemia virus 1 infection;ko04120//Ubiquitin mediated proteolysis;ko04114//Oocyte meiosis;ko04110//Cell cycle;ko04914//Progesterone-mediated oocyte maturation	K03350;K03350;K03350;K03350;K03350	GO:0005634//nucleus;GO:0005654//nucleoplasm;GO:0005680//anaphase-promoting complex;GO:0005737//cytoplasm;GO:0005813//centrosome;GO:0005819//spindle;GO:0005829//cytosol;GO:0005856//cytoskeleton;GO:0016020//membrane;GO:0016021//integral component of membrane;GO:0072686//mitotic spindle	GO:0005515//protein binding;GO:0019903//protein phosphatase binding	GO:0007091//metaphase/anaphase transition of mitotic cell cycle;GO:0007346//regulation of mitotic cell cycle;GO:0016567//protein ubiquitination;GO:0031145//anaphase-promoting complex-dependent catabolic process;GO:0045842//positive regulation of mitotic metaphase/anaphase transition;GO:0051301//cell division;GO:0051445//regulation of meiotic cell cycle;GO:0070979//protein K11-linked ubiquitination	--
ENSG00000004939	0	0	0.000	0.000	0.001	0.001	0	1	1	SLC4A1	solute carrier family 4 member 1 (Diego blood group) [Source:HGNC Symbol;Acc:HGNC:11027]	Organismal Systems	Excretory system	ko04966//Collecting duct acid secretion	K06573	GO:0005886//plasma membrane;GO:0005887//integral component of plasma membrane;GO:0009898//cytoplasmic side of plasma membrane;GO:0016020//membrane;GO:0016021//integral component of membrane;GO:0016323//basolateral plasma membrane;GO:0030018//Z disc;GO:0030863//cortical cytoskeleton;GO:0070062//extracellular exosome;GO:0072562//blood microparticle	GO:0005452//inorganic anion exchanger activity;GO:0005515//protein binding;GO:0008509//anion transmembrane transporter activity;GO:0015106//bicarbonate transmembrane transporter activity;GO:0015108//chloride transmembrane transporter activity;GO:0015301//anion:anion antiporter activity;GO:0022857//transmembrane transporter activity;GO:0030492//hemoglobin binding;GO:0030506//ankyrin binding;GO:004…	GO:0006811//ion transport;GO:0006820//anion transport;GO:0006821//chloride transport;GO:0006873//cellular ion homeostasis;GO:0007596//blood coagulation;GO:0015698//inorganic anion transport;GO:0015701//bicarbonate transport;GO:0017121//plasma membrane phospholipid scrambling;GO:0035811//negative regulation of urine volume;GO:0045852//pH elevation;GO:0048821//erythrocyte development;GO:0050801//io…	--
ENSG00000004948	0	0	0.000	0.000	0.001	0.001	0	1	1	CALCR	calcitonin receptor [Source:HGNC Symbol;Acc:HGNC:1440]	Environmental Information Processing;Organismal Systems	Signaling molecules and interaction;Development and regeneration	ko04080//Neuroactive ligand-receptor interaction;ko04380//Osteoclast differentiation	K04576;K04576	GO:0001669//acrosomal vesicle;GO:0005886//plasma membrane;GO:0005887//integral component of plasma membrane;GO:0005929//cilium;GO:0016020//membrane;GO:0016021//integral component of membrane;GO:0030424//axon;GO:0150056//amylin receptor complex 1;GO:0150057//amylin receptor complex 2;GO:0150058//amylin receptor complex 3	GO:0001540//amyloid-beta binding;GO:0001635//calcitonin gene-related peptide receptor activity;GO:0004888//transmembrane signaling receptor activity;GO:0004930//G protein-coupled receptor activity;GO:0004948//calcitonin receptor activity;GO:0005515//protein binding;GO:0008528//G protein-coupled peptide receptor activity;GO:0032841//calcitonin binding;GO:0097643//amylin receptor activity	GO:0007165//signal transduction;GO:0007166//cell surface receptor signaling pathway;GO:0007186//G protein-coupled receptor signaling pathway;GO:0007188//adenylate cyclase-modulating G protein-coupled receptor signaling pathway;GO:0007189//adenylate cyclase-activating G protein-coupled receptor signaling pathway;GO:0007204//positive regulation of cytosolic calcium ion concentration;GO:0010628//pos…	--
ENSG00000004961	415	259	19.059	12.621	19.059	12.621	-0.594646201031999	3.8526256136852e-05	9.8848942340712e-05	HCCS	holocytochrome c synthase [Source:HGNC Symbol;Acc:HGNC:4837]	Metabolism;Metabolism	Global and overview maps;Metabolism of cofactors and vitamins	ko01100//Metabolic pathways;ko00860//Porphyrin metabolism	K01764;K01764	GO:0005739//mitochondrion;GO:0005743//mitochondrial inner membrane;GO:0005829//cytosol;GO:0016020//membrane	GO:0004408//holocytochrome-c synthase activity;GO:0005515//protein binding;GO:0016829//lyase activity;GO:0020037//heme binding;GO:0046872//metal ion binding	GO:0009887//animal organ morphogenesis;GO:0018063//cytochrome c-heme linkage	--
ENSG00000004975	1253	1462	35.552	43.767	35.552	43.767	0.299912776291918	6.89322023085911e-13	3.30388336026948e-12	DVL2	dishevelled segment polarity protein 2 [Source:HGNC Symbol;Acc:HGNC:3086]	Human Diseases;Human Diseases;Human Diseases;Human Diseases;Environmental Information Processing;Human Diseases;Environmental Information Processing;Human Diseases;Environmental Information Processing;Human Diseases;Human Diseases;Cellular Processes;Organismal Systems;Human Diseases;Environmental Information Processing	Cancer: overview;Neurodegenerative disease;Neurodegenerative disease;Infectious disease: viral;Signal transduction;Cancer: specific types;Signal transduction;Endocrine and metabolic disease;Signal transduction;Cancer: specific types;Cancer: specific types;Cellular community - eukaryotes;Endocrine system;Cancer: specific types;Signal transduction	ko05200//Pathways in cancer;ko05022//Pathways of neurodegeneration - multiple diseases;ko05010//Alzheimer disease;ko05165//Human papillomavirus infection;ko04310//Wnt signaling pathway;ko05225//Hepatocellular carcinoma;ko04150//mTOR signaling pathway;ko04934//Cushing syndrome;ko04390//Hippo signaling pathway;ko05224//Breast cancer;ko05226//Gastric cancer;ko04550//Signaling pathways regulating plu…	K02353;K02353;K02353;K02353;K02353;K02353;K02353;K02353;K02353;K02353;K02353;K02353;K02353;K02353;K02353	GO:0005634//nucleus;GO:0005654//nucleoplasm;GO:0005737//cytoplasm;GO:0005829//cytosol;GO:0005886//plasma membrane;GO:0016020//membrane;GO:0016235//aggresome;GO:0016328//lateral plasma membrane;GO:0016604//nuclear body;GO:0030136//clathrin-coated vesicle;GO:0031410//cytoplasmic vesicle;GO:0045177//apical part of cell;GO:0045334//clathrin-coated endocytic vesicle	GO:0005109//frizzled binding;GO:0005515//protein binding;GO:0019901//protein kinase binding;GO:0019904//protein domain specific binding;GO:0030674//protein-macromolecule adaptor activity;GO:0031267//small GTPase binding;GO:0042802//identical protein binding;GO:0043621//protein self-association	GO:0001843//neural tube closure;GO:0001934//positive regulation of protein phosphorylation;GO:0003007//heart morphogenesis;GO:0003151//outflow tract morphogenesis;GO:0006355//regulation of transcription, DNA-templated;GO:0007379//segment specification;GO:0007507//heart development;GO:0016055//Wnt signaling pathway;GO:0022007//convergent extension involved in neural plate elongation;GO:0022603//re…	--
ENSG00000005001	0	0	0.000	0.000	0.001	0.001	0	1	1	PRSS22	serine protease 22 [Source:HGNC Symbol;Acc:HGNC:14368]	-	-	-	-	GO:0005576//extracellular region;GO:0005615//extracellular space	GO:0004252//serine-type endopeptidase activity;GO:0008233//peptidase activity;GO:0008236//serine-type peptidase activity;GO:0016504//peptidase activator activity;GO:0016787//hydrolase activity	GO:0006508//proteolysis;GO:0010952//positive regulation of peptidase activity	--
ENSG00000005007	2959	2102	36.023	29.424	36.023	29.424	-0.291924949210572	1.92628077302204e-10	7.84040539786197e-10	UPF1	UPF1 RNA helicase and ATPase [Source:HGNC Symbol;Acc:HGNC:9962]	Genetic Information Processing;Genetic Information Processing	Translation;Translation	ko03013//Nucleocytoplasmic transport;ko03015//mRNA surveillance pathway	K14326;K14326	GO:0000781//chromosome, telomeric region;GO:0000785//chromatin;GO:0000932//P-body;GO:0005634//nucleus;GO:0005654//nucleoplasm;GO:0005737//cytoplasm;GO:0005829//cytosol;GO:0035145//exon-exon junction complex;GO:0044530//supraspliceosomal complex	GO:0000166//nucleotide binding;GO:0003677//DNA binding;GO:0003682//chromatin binding;GO:0003723//RNA binding;GO:0003724//RNA helicase activity;GO:0004386//helicase activity;GO:0005515//protein binding;GO:0005524//ATP binding;GO:0008270//zinc ion binding;GO:0016787//hydrolase activity;GO:0016887//ATP hydrolysis activity;GO:0036121//double-stranded DNA helicase activity;GO:0042162//telomeric DNA bi…	GO:0000184//nuclear-transcribed mRNA catabolic process, nonsense-mediated decay;GO:0000294//nuclear-transcribed mRNA catabolic process, endonucleolytic cleavage-dependent decay;GO:0000956//nuclear-transcribed mRNA catabolic process;GO:0006260//DNA replication;GO:0006281//DNA repair;GO:0006406//mRNA export from nucleus;GO:0006449//regulation of translational termination;GO:0009048//dosage compensa…	--
ENSG00000005020	446	552	7.524	10.708	7.524	10.708	0.509117290117583	6.33680944684843e-08	2.11325289020772e-07	SKAP2	src kinase associated phosphoprotein 2 [Source:HGNC Symbol;Acc:HGNC:15687]	Human Diseases	Infectious disease: bacterial	ko05135//Yersinia infection	K23471	GO:0005654//nucleoplasm;GO:0005737//cytoplasm;GO:0005829//cytosol;GO:0005886//plasma membrane	GO:0005515//protein binding	GO:0007165//signal transduction;GO:0008285//negative regulation of cell population proliferation;GO:0042113//B cell activation;GO:0065003//protein-containing complex assembly	--
ENSG00000005022	9100	6154	450.893	350.646	450.893	350.646	-0.362769842135528	3.64200567972153e-31	4.08630445089895e-30	SLC25A5	solute carrier family 25 member 5 [Source:HGNC Symbol;Acc:HGNC:10991]	Human Diseases;Human Diseases;Human Diseases;Environmental Information Processing;Human Diseases;Human Diseases;Organismal Systems;Human Diseases;Human Diseases;Human Diseases;Human Diseases;Environmental Information Processing;Cellular Processes;Cellular Processes;Human Diseases	Neurodegenerative disease;Neurodegenerative disease;Neurodegenerative disease;Signal transduction;Neurodegenerative disease;Neurodegenerative disease;Immune system;Cancer: overview;Infectious disease: viral;Cardiovascular disease;Infectious disease: viral;Signal transduction;Cell growth and death;Cell growth and death;Neurodegenerative disease	ko05022//Pathways of neurodegeneration - multiple diseases;ko05010//Alzheimer disease;ko05016//Huntington disease;ko04020//Calcium signaling pathway;ko05020//Prion disease;ko05012//Parkinson disease;ko04613//Neutrophil extracellular trap formation;ko05208//Chemical carcinogenesis - reactive oxygen species;ko05166//Human T-cell leukemia virus 1 infection;ko05415//Diabetic cardiomyopathy;ko05164//I…	K05863;K05863;K05863;K05863;K05863;K05863;K05863;K05863;K05863;K05863;K05863;K05863;K05863;K05863;K05863	GO:0005634//nucleus;GO:0005739//mitochondrion;GO:0005743//mitochondrial inner membrane;GO:0005757//mitochondrial permeability transition pore complex;GO:0005887//integral component of plasma membrane;GO:0016020//membrane;GO:0016021//integral component of membrane;GO:0042645//mitochondrial nucleoid;GO:0071817//MMXD complex	GO:0000295//adenine nucleotide transmembrane transporter activity;GO:0003723//RNA binding;GO:0005471//ATP:ADP antiporter activity;GO:0005515//protein binding;GO:0015078//proton transmembrane transporter activity;GO:0015207//adenine transmembrane transporter activity;GO:0015297//antiporter activity;GO:0017077//oxidative phosphorylation uncoupler activity;GO:0031625//ubiquitin protein ligase binding	GO:0007059//chromosome segregation;GO:0008284//positive regulation of cell population proliferation;GO:0015853//adenine transport;GO:0030183//B cell differentiation;GO:0030218//erythrocyte differentiation;GO:0046902//regulation of mitochondrial membrane permeability;GO:0051503//adenine nucleotide transport;GO:0055085//transmembrane transport;GO:0140021//mitochondrial ADP transmembrane transport;G…	--
ENSG00000005059	180	131	5.227	4.375	5.227	4.375	-0.256700142352839	0.142032528431373	0.20533756219664	MCUB	mitochondrial calcium uniporter dominant negative subunit beta [Source:HGNC Symbol;Acc:HGNC:26076]	-	-	-	-	GO:0005654//nucleoplasm;GO:0005739//mitochondrion;GO:0005743//mitochondrial inner membrane;GO:0016020//membrane;GO:0016021//integral component of membrane;GO:0031224//intrinsic component of membrane;GO:0031305//integral component of mitochondrial inner membrane;GO:0034704//calcium channel complex;GO:0043231//intracellular membrane-bounded organelle;GO:1990246//uniplex complex	GO:0019855//calcium channel inhibitor activity	GO:0006811//ion transport;GO:0006816//calcium ion transport;GO:0006851//mitochondrial calcium ion transmembrane transport;GO:0036444//calcium import into the mitochondrion;GO:0051560//mitochondrial calcium ion homeostasis	--
ENSG00000005073	27	12	0.792	0.418	0.792	0.418	-0.921997487998727	0.0732222831153153	0.114126564270302	HOXA11	homeobox A11 [Source:HGNC Symbol;Acc:HGNC:5101]	Human Diseases	Cancer: overview	ko05202//Transcriptional misregulation in cancer	K21951	GO:0005634//nucleus;GO:0005654//nucleoplasm;GO:0005667//transcription regulator complex;GO:0032991//protein-containing complex;GO:0032993//protein-DNA complex	GO:0000978//RNA polymerase II cis-regulatory region sequence-specific DNA binding;GO:0000981//DNA-binding transcription factor activity, RNA polymerase II-specific;GO:0003677//DNA binding;GO:1990837//sequence-specific double-stranded DNA binding	GO:0001501//skeletal system development;GO:0001656//metanephros development;GO:0001658//branching involved in ureteric bud morphogenesis;GO:0001759//organ induction;GO:0006355//regulation of transcription, DNA-templated;GO:0006357//regulation of transcription by RNA polymerase II;GO:0007283//spermatogenesis;GO:0007338//single fertilization;GO:0007501//mesodermal cell fate specification;GO:0008584…	Homeobox
ENSG00000005075	776.12	547.88	53.641	43.544	53.641	43.544	-0.300862191696741	0.000308790951219499	0.00071532410801237	POLR2J	RNA polymerase II subunit J [Source:HGNC Symbol;Acc:HGNC:9197]	Human Diseases;Genetic Information Processing	Neurodegenerative disease;Transcription	ko05016//Huntington disease;ko03020//RNA polymerase	K03008;K03008	GO:0005634//nucleus;GO:0005654//nucleoplasm;GO:0005665//RNA polymerase II, core complex	GO:0001055//RNA polymerase II activity;GO:0003677//DNA binding;GO:0003899//DNA-directed 5'-3' RNA polymerase activity;GO:0005515//protein binding;GO:0030275//LRR domain binding;GO:0046983//protein dimerization activity	GO:0006351//transcription, DNA-templated;GO:0006366//transcription by RNA polymerase II	--
ENSG00000005100	1477	1010	21.340	15.314	21.34	15.314	-0.478709013740234	2.39003530507142e-08	8.22451791075001e-08	DHX33	DEAH-box helicase 33 [Source:HGNC Symbol;Acc:HGNC:16718]	Organismal Systems	Immune system	ko04621//NOD-like receptor signaling pathway	K17820	GO:0005634//nucleus;GO:0005654//nucleoplasm;GO:0005730//nucleolus;GO:0005737//cytoplasm;GO:0061702//inflammasome complex;GO:0072559//NLRP3 inflammasome complex	GO:0000166//nucleotide binding;GO:0000182//rDNA binding;GO:0003676//nucleic acid binding;GO:0003723//RNA binding;GO:0003724//RNA helicase activity;GO:0003725//double-stranded RNA binding;GO:0003729//mRNA binding;GO:0004386//helicase activity;GO:0005515//protein binding;GO:0005524//ATP binding;GO:0016787//hydrolase activity;GO:0016887//ATP hydrolysis activity;GO:0043023//ribosomal large subunit bi…	GO:0006413//translational initiation;GO:0032481//positive regulation of type I interferon production;GO:0043410//positive regulation of MAPK cascade;GO:0045943//positive regulation of transcription by RNA polymerase I;GO:0051092//positive regulation of NF-kappaB transcription factor activity;GO:1900227//positive regulation of NLRP3 inflammasome complex assembly	--
ENSG00000005102	2	0	0.107	0.000	0.107	0.001	-6.74146698640115	0.50002499875013	0.599649606717159	MEOX1	mesenchyme homeobox 1 [Source:HGNC Symbol;Acc:HGNC:7013]	-	-	-	-	GO:0000785//chromatin;GO:0005634//nucleus;GO:0005737//cytoplasm	GO:0000978//RNA polymerase II cis-regulatory region sequence-specific DNA binding;GO:0000981//DNA-binding transcription factor activity, RNA polymerase II-specific;GO:0001228//DNA-binding transcription activator activity, RNA polymerase II-specific;GO:0003677//DNA binding;GO:0003682//chromatin binding;GO:0003700//DNA-binding transcription factor activity;GO:0005515//protein binding;GO:0043565//se…	GO:0001757//somite specification;GO:0006355//regulation of transcription, DNA-templated;GO:0006357//regulation of transcription by RNA polymerase II;GO:0007275//multicellular organism development;GO:0008150//biological_process;GO:0045944//positive regulation of transcription by RNA polymerase II;GO:0060218//hematopoietic stem cell differentiation;GO:0061053//somite development;GO:0061056//sclerot…	Homeobox
ENSG00000005108	8	5	0.049	0.035	0.049	0.035	-0.485426827170242	0.774481709532728	0.866926767668389	THSD7A	thrombospondin type 1 domain containing 7A [Source:HGNC Symbol;Acc:HGNC:22207]	-	-	-	-	GO:0005576//extracellular region;GO:0005886//plasma membrane;GO:0016020//membrane;GO:0016021//integral component of membrane;GO:0042995//cell projection	GO:0005515//protein binding	GO:0001525//angiogenesis;GO:0030154//cell differentiation;GO:0031532//actin cytoskeleton reorganization	--
ENSG00000005156	948.17	810.33	20.829	17.073	20.829	17.073	-0.286876991968018	0.748509588600031	0.844027550407073	LIG3	DNA ligase 3 [Source:HGNC Symbol;Acc:HGNC:6600]	Genetic Information Processing	Replication and repair	ko03410//Base excision repair	K10776	GO:0005634//nucleus;GO:0005654//nucleoplasm;GO:0005737//cytoplasm;GO:0005739//mitochondrion;GO:0070421//DNA ligase III-XRCC1 complex	GO:0000166//nucleotide binding;GO:0003677//DNA binding;GO:0003909//DNA ligase activity;GO:0003910//DNA ligase (ATP) activity;GO:0005515//protein binding;GO:0005524//ATP binding;GO:0008270//zinc ion binding;GO:0016874//ligase activity;GO:0046872//metal ion binding	GO:0000724//double-strand break repair via homologous recombination;GO:0006260//DNA replication;GO:0006266//DNA ligation;GO:0006273//lagging strand elongation;GO:0006281//DNA repair;GO:0006287//base-excision repair, gap-filling;GO:0006288//base-excision repair, DNA ligation;GO:0006302//double-strand break repair;GO:0006310//DNA recombination;GO:0006974//cellular response to DNA damage stimulus;GO…	--
ENSG00000005175	963	568	24.255	17.414	24.255	17.414	-0.478034551079156	8.5651762525729e-13	4.08536878806533e-12	RPAP3	RNA polymerase II associated protein 3 [Source:HGNC Symbol;Acc:HGNC:26151]	-	-	-	-	GO:0005829//cytosol;GO:0097255//R2TP complex;GO:0101031//chaperone complex;GO:1990062//RPAP3/R2TP/prefoldin-like complex	GO:0005515//protein binding	GO:0050821//protein stabilization	--
ENSG00000005187	29.12	32.12	1.202	0.944	1.202	0.944	-0.348578131349344	0.443323170613372	0.555307625073436	ACSM3	acyl-CoA synthetase medium chain family member 3 [Source:HGNC Symbol;Acc:HGNC:10522]	Metabolism;Metabolism	Global and overview maps;Carbohydrate metabolism	ko01100//Metabolic pathways;ko00650//Butanoate metabolism	K01896;K01896	GO:0005739//mitochondrion;GO:0005759//mitochondrial matrix	GO:0000166//nucleotide binding;GO:0004321//fatty-acyl-CoA synthase activity;GO:0005515//protein binding;GO:0005524//ATP binding;GO:0015645//fatty acid ligase activity;GO:0016874//ligase activity;GO:0018729//propionate CoA-transferase activity;GO:0031956//medium-chain fatty acid-CoA ligase activity;GO:0043759//methylbutanoate-CoA ligase activity;GO:0046872//metal ion binding;GO:0047760//butyrate-C…	GO:0006629//lipid metabolic process;GO:0006631//fatty acid metabolic process;GO:0006633//fatty acid biosynthetic process;GO:0006637//acyl-CoA metabolic process;GO:0008217//regulation of blood pressure;GO:0042632//cholesterol homeostasis	--
ENSG00000005189	213	197	5.681	6.555	5.681	6.555	0.206450877467426	0.556999471482437	0.657718327224655	REXO5	RNA exonuclease 5 [Source:HGNC Symbol;Acc:HGNC:24661]	Genetic Information Processing	Translation	ko03008//Ribosome biogenesis in eukaryotes	K14570	GO:0005634//nucleus;GO:0005730//nucleolus;GO:0070062//extracellular exosome	GO:0003676//nucleic acid binding;GO:0003723//RNA binding;GO:0004518//nuclease activity;GO:0004527//exonuclease activity;GO:0016787//hydrolase activity	GO:0090305//nucleic acid phosphodiester bond hydrolysis	--
ENSG00000005194	1124	655	37.895	29.783	37.895	29.783	-0.347518424783184	2.64718655512191e-15	1.46524750192913e-14	CIAPIN1	cytokine induced apoptosis inhibitor 1 [Source:HGNC Symbol;Acc:HGNC:28050]	-	-	-	-	GO:0005634//nucleus;GO:0005654//nucleoplasm;GO:0005730//nucleolus;GO:0005737//cytoplasm;GO:0005739//mitochondrion;GO:0005758//mitochondrial intermembrane space	GO:0005515//protein binding;GO:0008168//methyltransferase activity;GO:0009055//electron transfer activity;GO:0046872//metal ion binding;GO:0051536//iron-sulfur cluster binding;GO:0051537//2 iron, 2 sulfur cluster binding;GO:0051539//4 iron, 4 sulfur cluster binding	GO:0006915//apoptotic process;GO:0016226//iron-sulfur cluster assembly;GO:0022900//electron transport chain;GO:0030097//hemopoiesis;GO:0043066//negative regulation of apoptotic process	--
ENSG00000005206	294.36	462	7.309	12.948	7.309	12.948	0.82498333197258	4.39917025425616e-15	2.4037615212511e-14	SPPL2B	signal peptide peptidase like 2B [Source:HGNC Symbol;Acc:HGNC:30627]	-	-	-	-	GO:0000139//Golgi membrane;GO:0005654//nucleoplasm;GO:0005764//lysosome;GO:0005765//lysosomal membrane;GO:0005768//endosome;GO:0005794//Golgi apparatus;GO:0005813//centrosome;GO:0005886//plasma membrane;GO:0010008//endosome membrane;GO:0015629//actin cytoskeleton;GO:0016020//membrane;GO:0016021//integral component of membrane;GO:0030660//Golgi-associated vesicle membrane;GO:0071458//integral comp…	GO:0004190//aspartic-type endopeptidase activity;GO:0005515//protein binding;GO:0008233//peptidase activity;GO:0016787//hydrolase activity;GO:0042500//aspartic endopeptidase activity, intramembrane cleaving;GO:0042803//protein homodimerization activity	GO:0006508//proteolysis;GO:0006509//membrane protein ectodomain proteolysis;GO:0010803//regulation of tumor necrosis factor-mediated signaling pathway;GO:0031293//membrane protein intracellular domain proteolysis;GO:0033619//membrane protein proteolysis;GO:0050776//regulation of immune response	--
ENSG00000005238	242	449	5.132	11.263	5.132	11.263	1.13399807769137	1.23239942094798e-21	9.44001189107089e-21	FAM214B	family with sequence similarity 214 member B [Source:HGNC Symbol;Acc:HGNC:25666]	-	-	-	-	GO:0005634//nucleus	GO:0005515//protein binding	-	--
ENSG00000005243	118	113	9.183	9.955	9.183	9.955	0.116455770359717	0.513082823125032	0.612235078627129	COPZ2	COPI coat complex subunit zeta 2 [Source:HGNC Symbol;Acc:HGNC:19356]	-	-	-	-	GO:0000139//Golgi membrane;GO:0005737//cytoplasm;GO:0005789//endoplasmic reticulum membrane;GO:0005794//Golgi apparatus;GO:0005801//cis-Golgi network;GO:0005829//cytosol;GO:0016020//membrane;GO:0030126//COPI vesicle coat;GO:0030133//transport vesicle;GO:0030663//COPI-coated vesicle membrane;GO:0031410//cytoplasmic vesicle;GO:0033116//endoplasmic reticulum-Golgi intermediate compartment membrane	-	GO:0006886//intracellular protein transport;GO:0006890//retrograde vesicle-mediated transport, Golgi to endoplasmic reticulum;GO:0006891//intra-Golgi vesicle-mediated transport;GO:0015031//protein transport;GO:0016192//vesicle-mediated transport	--
ENSG00000005249	836	1008	14.676	20.349	14.676	20.349	0.471499088945299	2.28050409572859e-11	9.90627350924924e-11	PRKAR2B	protein kinase cAMP-dependent type II regulatory subunit beta [Source:HGNC Symbol;Acc:HGNC:9392]	Organismal Systems	Endocrine system	ko04910//Insulin signaling pathway	K04739	GO:0005737//cytoplasm;GO:0005813//centrosome;GO:0005829//cytosol;GO:0005886//plasma membrane;GO:0005952//cAMP-dependent protein kinase complex;GO:0016020//membrane;GO:0030425//dendrite;GO:0043025//neuronal cell body;GO:0043197//dendritic spine;GO:0043198//dendritic shaft;GO:0045121//membrane raft;GO:0048471//perinuclear region of cytoplasm;GO:0070062//extracellular exosome;GO:0097546//ciliary bas…	GO:0000166//nucleotide binding;GO:0004862//cAMP-dependent protein kinase inhibitor activity;GO:0005515//protein binding;GO:0008603//cAMP-dependent protein kinase regulator activity;GO:0016301//kinase activity;GO:0019901//protein kinase binding;GO:0019904//protein domain specific binding;GO:0030552//cAMP binding;GO:0031625//ubiquitin protein ligase binding;GO:0034236//protein kinase A catalytic su…	GO:0001932//regulation of protein phosphorylation;GO:0006631//fatty acid metabolic process;GO:0007612//learning;GO:0016310//phosphorylation;GO:0035556//intracellular signal transduction;GO:0045859//regulation of protein kinase activity;GO:0050804//modulation of chemical synaptic transmission;GO:0097332//response to antipsychotic drug;GO:0097338//response to clozapine;GO:2000480//negative regulati…	--
ENSG00000005302	416	371	12.891	11.701	12.891	11.701	-0.139732351137754	0.752868838808663	0.848215006788148	MSL3	MSL complex subunit 3 [Source:HGNC Symbol;Acc:HGNC:7370]	-	-	-	-	GO:0000123//histone acetyltransferase complex;GO:0005634//nucleus;GO:0005654//nucleoplasm;GO:0035267//NuA4 histone acetyltransferase complex;GO:0072487//MSL complex	GO:0003677//DNA binding;GO:0005515//protein binding;GO:0035064//methylated histone binding;GO:0046972//histone acetyltransferase activity (H4-K16 specific)	GO:0006325//chromatin organization;GO:0006355//regulation of transcription, DNA-templated;GO:0016573//histone acetylation;GO:0016575//histone deacetylation;GO:0043967//histone H4 acetylation;GO:0043968//histone H2A acetylation;GO:0043984//histone H4-K16 acetylation;GO:0045893//positive regulation of transcription, DNA-templated;GO:1900095//regulation of dosage compensation by inactivation of X ch…	--
ENSG00000005339	2012	2063	16.032	19.423	16.032	19.423	0.276811637309903	1.75185341725508e-06	5.1403294147472e-06	CREBBP	CREB binding protein [Source:HGNC Symbol;Acc:HGNC:2348]	Human Diseases;Human Diseases;Human Diseases;Human Diseases;Human Diseases;Environmental Information Processing;Human Diseases;Human Diseases;Human Diseases;Human Diseases;Environmental Information Processing;Environmental Information Processing;Human Diseases;Environmental Information Processing;Cellular Processes;Organismal Systems;Organismal Systems;Environmental Information Processing;Organis…	Cancer: overview;Infectious disease: viral;Neurodegenerative disease;Infectious disease: bacterial;Infectious disease: viral;Signal transduction;Cancer: overview;Infectious disease: viral;Infectious disease: viral;Cancer: overview;Signal transduction;Signal transduction;Infectious disease: viral;Signal transduction;Cell growth and death;Endocrine system;Endocrine system;Signal transduction;Endocr…	ko05200//Pathways in cancer;ko05165//Human papillomavirus infection;ko05016//Huntington disease;ko05152//Tuberculosis;ko05166//Human T-cell leukemia virus 1 infection;ko04024//cAMP signaling pathway;ko05203//Viral carcinogenesis;ko05167//Kaposi sarcoma-associated herpesvirus infection;ko05164//Influenza A;ko05206//MicroRNAs in cancer;ko04310//Wnt signaling pathway;ko04630//JAK-STAT signaling path…	K04498;K04498;K04498;K04498;K04498;K04498;K04498;K04498;K04498;K04498;K04498;K04498;K04498;K04498;K04498;K04498;K04498;K04498;K04498;K04498;K04498;K04498;K04498;K04498;K04498;K04498	GO:0000123//histone acetyltransferase complex;GO:0000785//chromatin;GO:0005634//nucleus;GO:0005654//nucleoplasm;GO:0005667//transcription regulator complex;GO:0005737//cytoplasm;GO:0016604//nuclear body	GO:0001223//transcription coactivator binding;GO:0002039//p53 binding;GO:0003682//chromatin binding;GO:0003684//damaged DNA binding;GO:0003712//transcription coregulator activity;GO:0003713//transcription coactivator activity;GO:0003714//transcription corepressor activity;GO:0004402//histone acetyltransferase activity;GO:0005515//protein binding;GO:0008270//zinc ion binding;GO:0016407//acetyltran…	GO:0000122//negative regulation of transcription by RNA polymerase II;GO:0001666//response to hypoxia;GO:0002223//stimulatory C-type lectin receptor signaling pathway;GO:0006355//regulation of transcription, DNA-templated;GO:0006473//protein acetylation;GO:0007165//signal transduction;GO:0008589//regulation of smoothened signaling pathway;GO:0016573//histone acetylation;GO:0018076//N-terminal pep…	--
ENSG00000005379	3	5	0.026	0.156	0.026	0.156	2.58496250072116	0.726617172465594	0.822754856108865	TSPOAP1	TSPO associated protein 1 [Source:HGNC Symbol;Acc:HGNC:16831]	-	-	-	-	GO:0005737//cytoplasm;GO:0005739//mitochondrion;GO:0005829//cytosol;GO:0044305//calyx of Held;GO:0098978//glutamatergic synapse	GO:0005515//protein binding;GO:0030156//benzodiazepine receptor binding;GO:0099626//voltage-gated calcium channel activity involved in regulation of presynaptic cytosolic calcium levels	GO:0008150//biological_process;GO:0099509//regulation of presynaptic cytosolic calcium ion concentration	--
ENSG00000005381	0	0	0.000	0.000	0.001	0.001	0	1	1	MPO	myeloperoxidase [Source:HGNC Symbol;Acc:HGNC:7218]	Human Diseases;Organismal Systems;Cellular Processes;Metabolism;Human Diseases	Cancer: overview;Immune system;Transport and catabolism;Xenobiotics biodegradation and metabolism;Cancer: specific types	ko05202//Transcriptional misregulation in cancer;ko04613//Neutrophil extracellular trap formation;ko04145//Phagosome;ko00983//Drug metabolism - other enzymes;ko05221//Acute myeloid leukemia	K10789;K10789;K10789;K10789;K10789	GO:0005576//extracellular region;GO:0005615//extracellular space;GO:0005634//nucleus;GO:0005654//nucleoplasm;GO:0005764//lysosome;GO:0030141//secretory granule;GO:0035578//azurophil granule lumen;GO:0042582//azurophil granule;GO:0043231//intracellular membrane-bounded organelle;GO:0070062//extracellular exosome;GO:0097013//phagocytic vesicle lumen	GO:0003682//chromatin binding;GO:0004601//peroxidase activity;GO:0005515//protein binding;GO:0008201//heparin binding;GO:0016491//oxidoreductase activity;GO:0020037//heme binding;GO:0046872//metal ion binding	GO:0001878//response to yeast;GO:0002149//hypochlorous acid biosynthetic process;GO:0002679//respiratory burst involved in defense response;GO:0006952//defense response;GO:0006979//response to oxidative stress;GO:0007568//aging;GO:0009612//response to mechanical stimulus;GO:0019430//removal of superoxide radicals;GO:0032094//response to food;GO:0032496//response to lipopolysaccharide;GO:0034374//…	--
ENSG00000005421	0	0	0.000	0.000	0.001	0.001	0	1	1	PON1	paraoxonase 1 [Source:HGNC Symbol;Acc:HGNC:9204]	-	-	-	-	GO:0005576//extracellular region;GO:0005615//extracellular space;GO:0034364//high-density lipoprotein particle;GO:0034366//spherical high-density lipoprotein particle;GO:0043231//intracellular membrane-bounded organelle;GO:0070062//extracellular exosome;GO:0072562//blood microparticle	GO:0004063//aryldialkylphosphatase activity;GO:0004064//arylesterase activity;GO:0005509//calcium ion binding;GO:0005543//phospholipid binding;GO:0016787//hydrolase activity;GO:0042803//protein homodimerization activity;GO:0046872//metal ion binding;GO:0102007//acyl-L-homoserine-lactone lactonohydrolase activity	GO:0006629//lipid metabolic process;GO:0008203//cholesterol metabolic process;GO:0009636//response to toxic substance;GO:0010875//positive regulation of cholesterol efflux;GO:0016311//dephosphorylation;GO:0019439//aromatic compound catabolic process;GO:0031667//response to nutrient levels;GO:0032411//positive regulation of transporter activity;GO:0046395//carboxylic acid catabolic process;GO:0046…	--
ENSG00000005436	395	301	12.527	14.171	12.527	14.171	0.177900612509257	0.100268020072688	0.151837182365596	GCFC2	GC-rich sequence DNA-binding factor 2 [Source:HGNC Symbol;Acc:HGNC:1317]	-	-	-	-	GO:0005634//nucleus;GO:0005654//nucleoplasm;GO:0005730//nucleolus;GO:0005829//cytosol;GO:0071008//U2-type post-mRNA release spliceosomal complex	GO:0003677//DNA binding;GO:0005515//protein binding	GO:0000245//spliceosomal complex assembly;GO:0000390//spliceosomal complex disassembly;GO:0000398//mRNA splicing, via spliceosome;GO:0006355//regulation of transcription, DNA-templated;GO:0006397//mRNA processing;GO:0008380//RNA splicing;GO:0045892//negative regulation of transcription, DNA-templated	GCFC
ENSG00000005448	713	716	40.797	47.054	40.797	47.054	0.205854302037308	0.00911381224892313	0.0169582313847998	WDR54	WD repeat domain 54 [Source:HGNC Symbol;Acc:HGNC:25770]	-	-	-	-	GO:0031982//vesicle	GO:0005515//protein binding;GO:0042803//protein homodimerization activity	GO:0002091//negative regulation of receptor internalization;GO:0042058//regulation of epidermal growth factor receptor signaling pathway;GO:0043408//regulation of MAPK cascade	--
ENSG00000005469	607	522	14.450	15.345	14.45	15.345	0.0866991530784439	0.884736170132606	0.969954863757591	CROT	carnitine O-octanoyltransferase [Source:HGNC Symbol;Acc:HGNC:2366]	Cellular Processes	Transport and catabolism	ko04146//Peroxisome	K05940	GO:0005777//peroxisome;GO:0005782//peroxisomal matrix;GO:0005829//cytosol;GO:0043231//intracellular membrane-bounded organelle	GO:0005515//protein binding;GO:0008458//carnitine O-octanoyltransferase activity;GO:0016740//transferase activity;GO:0016746//acyltransferase activity	GO:0006091//generation of precursor metabolites and energy;GO:0006629//lipid metabolic process;GO:0006631//fatty acid metabolic process;GO:0006635//fatty acid beta-oxidation;GO:0009437//carnitine metabolic process;GO:0015908//fatty acid transport;GO:0015936//coenzyme A metabolic process;GO:0033540//fatty acid beta-oxidation using acyl-CoA oxidase;GO:0051791//medium-chain fatty acid metabolic proc…	--
ENSG00000005471	7	34	0.128	0.685	0.128	0.685	2.41996017784789	2.89169925485043e-06	8.30172046138448e-06	ABCB4	ATP binding cassette subfamily B member 4 [Source:HGNC Symbol;Acc:HGNC:45]	Organismal Systems;Environmental Information Processing	Digestive system;Membrane transport	ko04976//Bile secretion;ko02010//ABC transporters	K05659;K05659	GO:0005654//nucleoplasm;GO:0005737//cytoplasm;GO:0005829//cytosol;GO:0005886//plasma membrane;GO:0005887//integral component of plasma membrane;GO:0005925//focal adhesion;GO:0015629//actin cytoskeleton;GO:0016020//membrane;GO:0016021//integral component of membrane;GO:0016324//apical plasma membrane;GO:0030136//clathrin-coated vesicle;GO:0031410//cytoplasmic vesicle;GO:0045121//membrane raft;GO:0…	GO:0000166//nucleotide binding;GO:0005515//protein binding;GO:0005524//ATP binding;GO:0005548//phospholipid transporter activity;GO:0042626//ATPase-coupled transmembrane transporter activity;GO:0042910//xenobiotic transmembrane transporter activity;GO:0090554//phosphatidylcholine floppase activity;GO:0090555//phosphatidylethanolamine flippase activity;GO:0140326//ATPase-coupled intramembrane lipi…	GO:0006629//lipid metabolic process;GO:0006869//lipid transport;GO:0032376//positive regulation of cholesterol transport;GO:0032782//bile acid secretion;GO:0042908//xenobiotic transport;GO:0045332//phospholipid translocation;GO:0055085//transmembrane transport;GO:0055088//lipid homeostasis;GO:0061092//positive regulation of phospholipid translocation;GO:1901557//response to fenofibrate;GO:1903413…	--
ENSG00000005483	1743.04	2125	22.386	27.622	22.386	27.622	0.303221017243227	6.42245515389454e-22	4.97756062173026e-21	KMT2E	lysine methyltransferase 2E (inactive) [Source:HGNC Symbol;Acc:HGNC:18541]	Metabolism;Metabolism	Global and overview maps;Amino acid metabolism	ko01100//Metabolic pathways;ko00310//Lysine degradation	K09189;K09189	GO:0000785//chromatin;GO:0005634//nucleus;GO:0005654//nucleoplasm;GO:0005694//chromosome;GO:0005737//cytoplasm;GO:0005815//microtubule organizing center;GO:0005856//cytoskeleton;GO:0005886//plasma membrane;GO:0016020//membrane;GO:0016604//nuclear body;GO:0016607//nuclear speck;GO:0032991//protein-containing complex;GO:0035327//transcriptionally active chromatin	GO:0005515//protein binding;GO:0019899//enzyme binding;GO:0035064//methylated histone binding;GO:0046872//metal ion binding	GO:0002446//neutrophil mediated immunity;GO:0006306//DNA methylation;GO:0006325//chromatin organization;GO:0007049//cell cycle;GO:0030218//erythrocyte differentiation;GO:0042119//neutrophil activation;GO:0045893//positive regulation of transcription, DNA-templated;GO:1900087//positive regulation of G1/S transition of mitotic cell cycle;GO:1905437//positive regulation of histone H3-K4 trimethylati…	--
ENSG00000005486	1156	1479	42.792	63.112	42.792	63.112	0.560573233883674	1.16488900711191e-20	8.54107456191262e-20	RHBDD2	rhomboid domain containing 2 [Source:HGNC Symbol;Acc:HGNC:23082]	-	-	-	-	GO:0000139//Golgi membrane;GO:0000839//Hrd1p ubiquitin ligase ERAD-L complex;GO:0005654//nucleoplasm;GO:0005794//Golgi apparatus;GO:0016020//membrane;GO:0016021//integral component of membrane;GO:0030176//integral component of endoplasmic reticulum membrane;GO:0048471//perinuclear region of cytoplasm	GO:0004252//serine-type endopeptidase activity;GO:0005515//protein binding;GO:0051787//misfolded protein binding;GO:1990381//ubiquitin-specific protease binding	GO:0030433//ubiquitin-dependent ERAD pathway;GO:0030968//endoplasmic reticulum unfolded protein response	--
ENSG00000005513	0	0	0.000	0.000	0.001	0.001	0	1	1	SOX8	SRY-box transcription factor 8 [Source:HGNC Symbol;Acc:HGNC:11203]	-	-	-	-	GO:0000785//chromatin;GO:0005634//nucleus;GO:0005667//transcription regulator complex;GO:0005737//cytoplasm	GO:0000978//RNA polymerase II cis-regulatory region sequence-specific DNA binding;GO:0000981//DNA-binding transcription factor activity, RNA polymerase II-specific;GO:0000987//cis-regulatory region sequence-specific DNA binding;GO:0003677//DNA binding;GO:0003700//DNA-binding transcription factor activity;GO:0043565//sequence-specific DNA binding;GO:0140297//DNA-binding transcription factor bindin…	GO:0000122//negative regulation of transcription by RNA polymerase II;GO:0001649//osteoblast differentiation;GO:0001701//in utero embryonic development;GO:0001755//neural crest cell migration;GO:0002009//morphogenesis of an epithelium;GO:0006355//regulation of transcription, DNA-templated;GO:0006357//regulation of transcription by RNA polymerase II;GO:0007165//signal transduction;GO:0007283//sper…	HMG
ENSG00000005700	1336	1711	15.599	21.988	15.599	21.988	0.495262838816371	2.27751916881619e-23	1.88367325169037e-22	IBTK	inhibitor of Bruton tyrosine kinase [Source:HGNC Symbol;Acc:HGNC:17853]	-	-	-	-	GO:0005634//nucleus;GO:0005654//nucleoplasm;GO:0005737//cytoplasm;GO:0016020//membrane	GO:0005515//protein binding;GO:0019901//protein kinase binding;GO:0030292//protein tyrosine kinase inhibitor activity	GO:0001933//negative regulation of protein phosphorylation;GO:0051209//release of sequestered calcium ion into cytosol;GO:0061099//negative regulation of protein tyrosine kinase activity	--
ENSG00000005801	379	293	12.522	9.561	12.522	9.561	-0.389231581381982	0.148344984454866	0.213582092880309	ZNF195	zinc finger protein 195 [Source:HGNC Symbol;Acc:HGNC:12986]	Human Diseases	Infectious disease: viral	ko05168//Herpes simplex virus 1 infection	K09228	GO:0005634//nucleus	GO:0000978//RNA polymerase II cis-regulatory region sequence-specific DNA binding;GO:0000981//DNA-binding transcription factor activity, RNA polymerase II-specific;GO:0003677//DNA binding;GO:0008270//zinc ion binding;GO:0046872//metal ion binding	GO:0006355//regulation of transcription, DNA-templated;GO:0006357//regulation of transcription by RNA polymerase II	zf-C2H2
ENSG00000005810	1549	1629.35	8.783	9.829	8.783	9.829	0.16233084084482	6.71749707368473e-07	2.0498378604252e-06	MYCBP2	MYC binding protein 2 [Source:HGNC Symbol;Acc:HGNC:23386]	Organismal Systems	Development and regeneration	ko04361//Axon regeneration	K10693	GO:0005634//nucleus;GO:0005654//nucleoplasm;GO:0005737//cytoplasm;GO:0005829//cytosol;GO:0005856//cytoskeleton;GO:0015630//microtubule cytoskeleton;GO:0016020//membrane;GO:0030424//axon;GO:0042995//cell projection;GO:0043231//intracellular membrane-bounded organelle;GO:0110165//cellular anatomical entity	GO:0005085//guanyl-nucleotide exchange factor activity;GO:0005515//protein binding;GO:0008270//zinc ion binding;GO:0016740//transferase activity;GO:0031267//small GTPase binding;GO:0042802//identical protein binding;GO:0046872//metal ion binding;GO:0061630//ubiquitin protein ligase activity	GO:0008045//motor neuron axon guidance;GO:0016567//protein ubiquitination;GO:0019222//regulation of metabolic process;GO:0021785//branchiomotor neuron axon guidance;GO:0021952//central nervous system projection neuron axonogenesis;GO:0031398//positive regulation of protein ubiquitination;GO:0032880//regulation of protein localization;GO:0032922//circadian regulation of gene expression;GO:0042177/…	--
ENSG00000005812	755	563	14.733	11.959	14.733	11.959	-0.300954470549861	0.00743438265026392	0.0140826253423168	FBXL3	F-box and leucine rich repeat protein 3 [Source:HGNC Symbol;Acc:HGNC:13599]	Organismal Systems	Environmental adaptation	ko04710//Circadian rhythm	K10269	GO:0000151//ubiquitin ligase complex;GO:0005634//nucleus;GO:0005737//cytoplasm;GO:0005829//cytosol;GO:0016604//nuclear body;GO:0019005//SCF ubiquitin ligase complex	GO:0004842//ubiquitin-protein transferase activity;GO:0005515//protein binding	GO:0000086//G2/M transition of mitotic cell cycle;GO:0016567//protein ubiquitination;GO:0031146//SCF-dependent proteasomal ubiquitin-dependent protein catabolic process;GO:0031648//protein destabilization;GO:0042752//regulation of circadian rhythm;GO:0043153//entrainment of circadian clock by photoperiod;GO:0043161//proteasome-mediated ubiquitin-dependent protein catabolic process;GO:0048511//rhy…	--
ENSG00000005844	3	2	0.038	0.057	0.038	0.057	0.584962500721156	0.999999999999949	1	ITGAL	integrin subunit alpha L [Source:HGNC Symbol;Acc:HGNC:6148]	Human Diseases;Organismal Systems;Human Diseases;Cellular Processes;Environmental Information Processing;Organismal Systems;Human Diseases;Human Diseases;Environmental Information Processing;Human Diseases;Organismal Systems;Human Diseases	Infectious disease: viral;Immune system;Infectious disease: viral;Cell motility;Signal transduction;Immune system;Infectious disease: bacterial;Immune disease;Signaling molecules and interaction;Cardiovascular disease;Immune system;Infectious disease: parasitic	ko05169//Epstein-Barr virus infection;ko04613//Neutrophil extracellular trap formation;ko05166//Human T-cell leukemia virus 1 infection;ko04810//Regulation of actin cytoskeleton;ko04015//Rap1 signaling pathway;ko04650//Natural killer cell mediated cytotoxicity;ko05150//Staphylococcus aureus infection;ko05323//Rheumatoid arthritis;ko04514//Cell adhesion molecules;ko05416//Viral myocarditis;ko04670…	K05718;K05718;K05718;K05718;K05718;K05718;K05718;K05718;K05718;K05718;K05718;K05718	GO:0005886//plasma membrane;GO:0008305//integrin complex;GO:0009897//external side of plasma membrane;GO:0009986//cell surface;GO:0016020//membrane;GO:0016021//integral component of membrane;GO:0034687//integrin alphaL-beta2 complex;GO:0035579//specific granule membrane;GO:0070062//extracellular exosome	GO:0005178//integrin binding;GO:0005515//protein binding;GO:0030369//ICAM-3 receptor activity;GO:0044877//protein-containing complex binding;GO:0046872//metal ion binding;GO:0050839//cell adhesion molecule binding	GO:0002291//T cell activation via T cell receptor contact with antigen bound to MHC molecule on antigen presenting cell;GO:0006909//phagocytosis;GO:0006954//inflammatory response;GO:0007155//cell adhesion;GO:0007157//heterophilic cell-cell adhesion via plasma membrane cell adhesion molecules;GO:0007159//leukocyte cell-cell adhesion;GO:0007160//cell-matrix adhesion;GO:0007165//signal transduction;…	--
ENSG00000005882	298	494.61	8.865	14.766	8.865	14.766	0.736086527393265	1.66650267757855e-18	1.09689971646548e-17	PDK2	pyruvate dehydrogenase kinase 2 [Source:HGNC Symbol;Acc:HGNC:8810]	Human Diseases	Cardiovascular disease	ko05415//Diabetic cardiomyopathy	K00898	GO:0005654//nucleoplasm;GO:0005739//mitochondrion;GO:0005759//mitochondrial matrix;GO:0005829//cytosol;GO:0005967//mitochondrial pyruvate dehydrogenase complex	GO:0000166//nucleotide binding;GO:0004672//protein kinase activity;GO:0004740//pyruvate dehydrogenase (acetyl-transferring) kinase activity;GO:0005515//protein binding;GO:0005524//ATP binding;GO:0016301//kinase activity;GO:0016740//transferase activity;GO:0042803//protein homodimerization activity	GO:0005975//carbohydrate metabolic process;GO:0006006//glucose metabolic process;GO:0006111//regulation of gluconeogenesis;GO:0006468//protein phosphorylation;GO:0006885//regulation of pH;GO:0008286//insulin receptor signaling pathway;GO:0010510//regulation of acetyl-CoA biosynthetic process from pyruvate;GO:0010565//regulation of cellular ketone metabolic process;GO:0010906//regulation of glucos…	--
ENSG00000005884	15438	11870	216.741	190.374	216.741	190.374	-0.187135629393239	4.40556640816077e-11	1.87853256311189e-10	ITGA3	integrin subunit alpha 3 [Source:HGNC Symbol;Acc:HGNC:6139]	Human Diseases;Environmental Information Processing;Human Diseases;Cellular Processes;Cellular Processes;Organismal Systems;Human Diseases;Human Diseases;Human Diseases;Environmental Information Processing;Human Diseases	Cancer: overview;Signal transduction;Infectious disease: viral;Cell motility;Cellular community - eukaryotes;Immune system;Cardiovascular disease;Cancer: specific types;Cardiovascular disease;Signaling molecules and interaction;Cardiovascular disease	ko05200//Pathways in cancer;ko04151//PI3K-Akt signaling pathway;ko05165//Human papillomavirus infection;ko04810//Regulation of actin cytoskeleton;ko04510//Focal adhesion;ko04640//Hematopoietic cell lineage;ko05414//Dilated cardiomyopathy;ko05222//Small cell lung cancer;ko05410//Hypertrophic cardiomyopathy;ko04512//ECM-receptor interaction;ko05412//Arrhythmogenic right ventricular cardiomyopathy	K06482;K06482;K06482;K06482;K06482;K06482;K06482;K06482;K06482;K06482;K06482	GO:0005886//plasma membrane;GO:0005925//focal adhesion;GO:0008305//integrin complex;GO:0009897//external side of plasma membrane;GO:0009986//cell surface;GO:0016020//membrane;GO:0016021//integral component of membrane;GO:0016323//basolateral plasma membrane;GO:0030054//cell junction;GO:0030426//growth cone;GO:0031527//filopodium membrane;GO:0034667//integrin alpha3-beta1 complex;GO:0042995//cell …	GO:0001968//fibronectin binding;GO:0002020//protease binding;GO:0005178//integrin binding;GO:0005515//protein binding;GO:0005518//collagen binding;GO:0019904//protein domain specific binding;GO:0043236//laminin binding;GO:0044877//protein-containing complex binding;GO:0046872//metal ion binding;GO:0046982//protein heterodimerization activity	GO:0001764//neuron migration;GO:0007155//cell adhesion;GO:0007160//cell-matrix adhesion;GO:0007229//integrin-mediated signaling pathway;GO:0007507//heart development;GO:0007613//memory;GO:0009410//response to xenobiotic stimulus;GO:0010628//positive regulation of gene expression;GO:0010634//positive regulation of epithelial cell migration;GO:0010811//positive regulation of cell-substrate adhesion…	--
ENSG00000005889	397	367	6.206	5.061	6.206	5.061	-0.294241222519997	0.434422356628223	0.545198155392668	ZFX	zinc finger protein X-linked [Source:HGNC Symbol;Acc:HGNC:12869]	-	-	-	-	GO:0000785//chromatin;GO:0005634//nucleus;GO:0005654//nucleoplasm;GO:0005694//chromosome;GO:0005730//nucleolus	GO:0000978//RNA polymerase II cis-regulatory region sequence-specific DNA binding;GO:0001228//DNA-binding transcription activator activity, RNA polymerase II-specific;GO:0003677//DNA binding;GO:0043035//chromatin insulator sequence binding;GO:0046872//metal ion binding	GO:0006355//regulation of transcription, DNA-templated;GO:0006357//regulation of transcription by RNA polymerase II;GO:0045944//positive regulation of transcription by RNA polymerase II	zf-C2H2
ENSG00000005893	2222	2891	46.056	68.654	46.056	68.654	0.575954661447362	6.46539409704544e-38	8.8014224996394e-37	LAMP2	lysosomal associated membrane protein 2 [Source:HGNC Symbol;Acc:HGNC:6501]	Human Diseases;Cellular Processes;Cellular Processes;Cellular Processes	Infectious disease: bacterial;Transport and catabolism;Transport and catabolism;Transport and catabolism	ko05152//Tuberculosis;ko04145//Phagosome;ko04140//Autophagy - animal;ko04142//Lysosome	K06528;K06528;K06528;K06528	GO:0000421//autophagosome membrane;GO:0005615//extracellular space;GO:0005764//lysosome;GO:0005765//lysosomal membrane;GO:0005768//endosome;GO:0005770//late endosome;GO:0005802//trans-Golgi network;GO:0005886//plasma membrane;GO:0010008//endosome membrane;GO:0016020//membrane;GO:0016021//integral component of membrane;GO:0030670//phagocytic vesicle membrane;GO:0031088//platelet dense granule memb…	GO:0005515//protein binding;GO:0019899//enzyme binding;GO:0019904//protein domain specific binding	GO:0006605//protein targeting;GO:0006914//autophagy;GO:0009267//cellular response to starvation;GO:0017038//protein import;GO:0031333//negative regulation of protein-containing complex assembly;GO:0031647//regulation of protein stability;GO:0046716//muscle cell cellular homeostasis;GO:0050821//protein stabilization;GO:0061684//chaperone-mediated autophagy;GO:0061740//protein targeting to lysosome…	--
ENSG00000005961	14	34	0.346	0.762	0.346	0.762	1.1390189598566	0.00142123865386672	0.00301499207906809	ITGA2B	integrin subunit alpha 2b [Source:HGNC Symbol;Acc:HGNC:6138]	Human Diseases;Environmental Information Processing;Human Diseases;Organismal Systems;Cellular Processes;Environmental Information Processing;Cellular Processes;Organismal Systems;Human Diseases;Human Diseases;Organismal Systems;Human Diseases;Human Diseases;Environmental Information Processing;Human Diseases	Cancer: overview;Signal transduction;Infectious disease: viral;Immune system;Cell motility;Signal transduction;Cellular community - eukaryotes;Immune system;Cardiovascular disease;Cardiovascular disease;Immune system;Cancer: specific types;Cardiovascular disease;Signaling molecules and interaction;Cardiovascular disease	ko05200//Pathways in cancer;ko04151//PI3K-Akt signaling pathway;ko05165//Human papillomavirus infection;ko04613//Neutrophil extracellular trap formation;ko04810//Regulation of actin cytoskeleton;ko04015//Rap1 signaling pathway;ko04510//Focal adhesion;ko04640//Hematopoietic cell lineage;ko05414//Dilated cardiomyopathy;ko05418//Fluid shear stress and atherosclerosis;ko04611//Platelet activation;ko0…	K06476;K06476;K06476;K06476;K06476;K06476;K06476;K06476;K06476;K06476;K06476;K06476;K06476;K06476;K06476	GO:0005886//plasma membrane;GO:0005925//focal adhesion;GO:0008305//integrin complex;GO:0009897//external side of plasma membrane;GO:0009986//cell surface;GO:0016020//membrane;GO:0016021//integral component of membrane;GO:0031092//platelet alpha granule membrane;GO:0070062//extracellular exosome;GO:0072562//blood microparticle	GO:0005178//integrin binding;GO:0005515//protein binding;GO:0042802//identical protein binding;GO:0046872//metal ion binding;GO:0050840//extracellular matrix binding	GO:0001525//angiogenesis;GO:0007155//cell adhesion;GO:0007160//cell-matrix adhesion;GO:0007229//integrin-mediated signaling pathway;GO:0030198//extracellular matrix organization;GO:0033627//cell adhesion mediated by integrin;GO:0098609//cell-cell adhesion	--
ENSG00000005981	0	0	0.000	0.000	0.001	0.001	0	1	1	ASB4	ankyrin repeat and SOCS box containing 4 [Source:HGNC Symbol;Acc:HGNC:16009]	-	-	-	-	GO:0005829//cytosol;GO:0031462//Cul2-RING ubiquitin ligase complex;GO:0031466//Cul5-RING ubiquitin ligase complex	GO:0004842//ubiquitin-protein transferase activity;GO:0005515//protein binding;GO:0019899//enzyme binding;GO:0031625//ubiquitin protein ligase binding;GO:0061630//ubiquitin protein ligase activity	GO:0016567//protein ubiquitination;GO:0035556//intracellular signal transduction;GO:0051865//protein autoubiquitination;GO:2001214//positive regulation of vasculogenesis	--
ENSG00000006007	1390	1158	34.571	33.022	34.571	33.022	-0.0661348348609684	0.318856024367304	0.416821159973976	GDE1	glycerophosphodiester phosphodiesterase 1 [Source:HGNC Symbol;Acc:HGNC:29644]	-	-	-	-	GO:0005886//plasma membrane;GO:0016020//membrane;GO:0016021//integral component of membrane;GO:0030659//cytoplasmic vesicle membrane;GO:0031410//cytoplasmic vesicle	GO:0004622//lysophospholipase activity;GO:0005515//protein binding;GO:0008081//phosphoric diester hydrolase activity;GO:0008889//glycerophosphodiester phosphodiesterase activity;GO:0016787//hydrolase activity;GO:0046872//metal ion binding;GO:0047395//glycerophosphoinositol glycerophosphodiesterase activity	GO:0006580//ethanolamine metabolic process;GO:0006629//lipid metabolic process;GO:0006644//phospholipid metabolic process;GO:0046475//glycerophospholipid catabolic process;GO:0070291//N-acylethanolamine metabolic process	--
ENSG00000006015	162	189	14.207	19.073	14.207	19.073	0.424929841403109	0.0069576185516784	0.0132431657629387	REX1BD	required for excision 1-B domain containing [Source:HGNC Symbol;Acc:HGNC:26098]	-	-	-	-	-	GO:0005515//protein binding	-	--
ENSG00000006016	13	15	0.484	0.642	0.484	0.642	0.407566249847709	0.571859928761323	0.672997380887906	CRLF1	cytokine receptor like factor 1 [Source:HGNC Symbol;Acc:HGNC:2364]	-	-	-	-	GO:0005576//extracellular region;GO:0005615//extracellular space;GO:0005829//cytosol;GO:0009897//external side of plasma membrane;GO:0043235//receptor complex;GO:0097058//CRLF-CLCF1 complex	GO:0004896//cytokine receptor activity;GO:0005125//cytokine activity;GO:0005127//ciliary neurotrophic factor receptor binding;GO:0005515//protein binding;GO:0019955//cytokine binding	GO:0001657//ureteric bud development;GO:0008284//positive regulation of cell population proliferation;GO:0019221//cytokine-mediated signaling pathway;GO:0042531//positive regulation of tyrosine phosphorylation of STAT protein;GO:0043524//negative regulation of neuron apoptotic process;GO:2000672//negative regulation of motor neuron apoptotic process	--
ENSG00000006025	88	179	1.548	5.014	1.548	5.014	1.69555652468953	2.33312514260554e-11	1.01181251026227e-10	OSBPL7	oxysterol binding protein like 7 [Source:HGNC Symbol;Acc:HGNC:16387]	-	-	-	-	GO:0005654//nucleoplasm;GO:0005737//cytoplasm;GO:0005776//autophagosome;GO:0005783//endoplasmic reticulum;GO:0005789//endoplasmic reticulum membrane;GO:0005829//cytosol;GO:0005886//plasma membrane;GO:0016020//membrane;GO:0043231//intracellular membrane-bounded organelle;GO:0097038//perinuclear endoplasmic reticulum	GO:0005515//protein binding;GO:0008289//lipid binding;GO:0015248//sterol transporter activity;GO:0015485//cholesterol binding;GO:0032934//sterol binding	GO:0006699//bile acid biosynthetic process;GO:0006869//lipid transport;GO:0010506//regulation of autophagy;GO:0015918//sterol transport;GO:0071397//cellular response to cholesterol;GO:1901800//positive regulation of proteasomal protein catabolic process	--
ENSG00000006042	62	68	2.957	3.730	2.957	3.73	0.335041387022276	0.222625758764206	0.308091691788161	TMEM98	transmembrane protein 98 [Source:HGNC Symbol;Acc:HGNC:24529]	-	-	-	-	GO:0005576//extracellular region;GO:0005615//extracellular space;GO:0005783//endoplasmic reticulum;GO:0005789//endoplasmic reticulum membrane;GO:0005886//plasma membrane;GO:0016020//membrane;GO:0016021//integral component of membrane;GO:0070062//extracellular exosome	GO:0005515//protein binding	GO:0010955//negative regulation of protein processing;GO:0031642//negative regulation of myelination;GO:0045063//T-helper 1 cell differentiation;GO:0048715//negative regulation of oligodendrocyte differentiation;GO:1900181//negative regulation of protein localization to nucleus	--
ENSG00000006047	24	44	0.940	1.981	0.94	1.981	1.07549621832449	0.00360131781287275	0.00718895453996785	YBX2	Y-box binding protein 2 [Source:HGNC Symbol;Acc:HGNC:17948]	-	-	-	-	GO:0005634//nucleus;GO:0005737//cytoplasm	GO:0003676//nucleic acid binding;GO:0003677//DNA binding;GO:0003723//RNA binding	GO:0006366//transcription by RNA polymerase II;GO:0007283//spermatogenesis;GO:0009386//translational attenuation;GO:0010468//regulation of gene expression;GO:0048599//oocyte development;GO:0120162//positive regulation of cold-induced thermogenesis	CSD
ENSG00000006059	0	0	0.000	0.000	0.001	0.001	0	1	1	KRT33A	keratin 33A [Source:HGNC Symbol;Acc:HGNC:6450]	Human Diseases;Organismal Systems	Infectious disease: bacterial;Endocrine system	ko05150//Staphylococcus aureus infection;ko04915//Estrogen signaling pathway	K07604;K07604	GO:0005615//extracellular space;GO:0005829//cytosol;GO:0005856//cytoskeleton;GO:0005882//intermediate filament	GO:0005198//structural molecule activity	GO:0030855//epithelial cell differentiation;GO:0045109//intermediate filament organization	--
ENSG00000006062	605	590	8.970	10.598	8.97	10.598	0.240612142236712	0.0595725767798687	0.0953403147571422	MAP3K14	mitogen-activated protein kinase kinase kinase 14 [Source:HGNC Symbol;Acc:HGNC:6853]	Environmental Information Processing;Human Diseases;Human Diseases;Human Diseases;Environmental Information Processing;Human Diseases;Cellular Processes;Organismal Systems;Organismal Systems;Environmental Information Processing;Organismal Systems;Organismal Systems;Human Diseases	Signal transduction;Infectious disease: viral;Cancer: overview;Infectious disease: viral;Signal transduction;Endocrine and metabolic disease;Cell growth and death;Development and regeneration;Immune system;Signal transduction;Immune system;Immune system;Infectious disease: bacterial	ko04010//MAPK signaling pathway;ko05169//Epstein-Barr virus infection;ko05208//Chemical carcinogenesis - reactive oxygen species;ko05166//Human T-cell leukemia virus 1 infection;ko04064//NF-kappa B signaling pathway;ko04936//Alcoholic liver disease;ko04210//Apoptosis;ko04380//Osteoclast differentiation;ko04672//Intestinal immune network for IgA production;ko04668//TNF signaling pathway;ko04660//T…	K04466;K04466;K04466;K04466;K04466;K04466;K04466;K04466;K04466;K04466;K04466;K04466;K04466	GO:0001650//fibrillar center;GO:0005654//nucleoplasm;GO:0005737//cytoplasm;GO:0005829//cytosol;GO:0043231//intracellular membrane-bounded organelle	GO:0000166//nucleotide binding;GO:0004672//protein kinase activity;GO:0004674//protein serine/threonine kinase activity;GO:0004704//NF-kappaB-inducing kinase activity;GO:0004709//MAP kinase kinase kinase activity;GO:0004712//protein serine/threonine/tyrosine kinase activity;GO:0005515//protein binding;GO:0005524//ATP binding;GO:0016301//kinase activity;GO:0016740//transferase activity;GO:0106310/…	GO:0000165//MAPK cascade;GO:0006468//protein phosphorylation;GO:0006955//immune response;GO:0007249//I-kappaB kinase/NF-kappaB signaling;GO:0016310//phosphorylation;GO:0038061//NIK/NF-kappaB signaling;GO:0043123//positive regulation of I-kappaB kinase/NF-kappaB signaling;GO:0051607//defense response to virus;GO:0071260//cellular response to mechanical stimulus	--
ENSG00000006071	0	0	0.000	0.000	0.001	0.001	0	1	1	ABCC8	ATP binding cassette subfamily C member 8 [Source:HGNC Symbol;Acc:HGNC:59]	Organismal Systems;Human Diseases;Environmental Information Processing	Endocrine system;Endocrine and metabolic disease;Membrane transport	ko04911//Insulin secretion;ko04930//Type II diabetes mellitus;ko02010//ABC transporters	K05032;K05032;K05032	GO:0005739//mitochondrion;GO:0005886//plasma membrane;GO:0008282//inward rectifying potassium channel;GO:0016020//membrane;GO:0016021//integral component of membrane;GO:0030672//synaptic vesicle membrane;GO:0031004//potassium ion-transporting ATPase complex;GO:0042383//sarcolemma	GO:0000166//nucleotide binding;GO:0005267//potassium channel activity;GO:0005515//protein binding;GO:0005524//ATP binding;GO:0008281//sulfonylurea receptor activity;GO:0015272//ATP-activated inward rectifier potassium channel activity;GO:0019829//ATPase-coupled cation transmembrane transporter activity;GO:0042626//ATPase-coupled transmembrane transporter activity;GO:0044325//transmembrane transpo…	GO:0001678//cellular glucose homeostasis;GO:0006813//potassium ion transport;GO:0007565//female pregnancy;GO:0007613//memory;GO:0008542//visual learning;GO:0009268//response to pH;GO:0009410//response to xenobiotic stimulus;GO:0010043//response to zinc ion;GO:0010989//negative regulation of low-density lipoprotein particle clearance;GO:0016525//negative regulation of angiogenesis;GO:0032496//resp…	--
ENSG00000006116	0	0	0.000	0.000	0.001	0.001	0	1	1	CACNG3	calcium voltage-gated channel auxiliary subunit gamma 3 [Source:HGNC Symbol;Acc:HGNC:1407]	Environmental Information Processing;Human Diseases;Organismal Systems;Organismal Systems;Human Diseases;Organismal Systems;Human Diseases	Signal transduction;Cardiovascular disease;Endocrine system;Circulatory system;Cardiovascular disease;Circulatory system;Cardiovascular disease	ko04010//MAPK signaling pathway;ko05414//Dilated cardiomyopathy;ko04921//Oxytocin signaling pathway;ko04261//Adrenergic signaling in cardiomyocytes;ko05410//Hypertrophic cardiomyopathy;ko04260//Cardiac muscle contraction;ko05412//Arrhythmogenic right ventricular cardiomyopathy	K04868;K04868;K04868;K04868;K04868;K04868;K04868	GO:0005886//plasma membrane;GO:0005891//voltage-gated calcium channel complex;GO:0016020//membrane;GO:0016021//integral component of membrane;GO:0030425//dendrite;GO:0030666//endocytic vesicle membrane;GO:0032281//AMPA glutamate receptor complex;GO:0036477//somatodendritic compartment;GO:0060076//excitatory synapse;GO:0098685//Schaffer collateral - CA1 synapse;GO:0098839//postsynaptic density mem…	GO:0005244//voltage-gated ion channel activity;GO:0005245//voltage-gated calcium channel activity;GO:0005262//calcium channel activity;GO:0016247//channel regulator activity;GO:0030165//PDZ domain binding;GO:0035255//ionotropic glutamate receptor binding	GO:0006605//protein targeting;GO:0006811//ion transport;GO:0006816//calcium ion transport;GO:0008104//protein localization;GO:0019226//transmission of nerve impulse;GO:0034765//regulation of ion transmembrane transport;GO:0051968//positive regulation of synaptic transmission, glutamatergic;GO:0070588//calcium ion transmembrane transport;GO:0098943//neurotransmitter receptor transport, postsynapti…	--
ENSG00000006118	3543	4445	76.227	99.486	76.227	99.486	0.384191420776181	1.07436592444788e-43	1.71246758675393e-42	TMEM132A	transmembrane protein 132A [Source:HGNC Symbol;Acc:HGNC:31092]	-	-	-	-	GO:0000139//Golgi membrane;GO:0005783//endoplasmic reticulum;GO:0005788//endoplasmic reticulum lumen;GO:0005789//endoplasmic reticulum membrane;GO:0005794//Golgi apparatus;GO:0016020//membrane;GO:0016021//integral component of membrane;GO:0070062//extracellular exosome	GO:0003674//molecular_function	GO:0008150//biological_process	--
ENSG00000006125	7367	7714	91.880	110.374	91.88	110.374	0.264577605136308	7.30642992038546e-18	4.67255826632683e-17	AP2B1	adaptor related protein complex 2 subunit beta 1 [Source:HGNC Symbol;Acc:HGNC:563]	Human Diseases;Cellular Processes;Organismal Systems;Organismal Systems	Neurodegenerative disease;Transport and catabolism;Nervous system;Excretory system	ko05016//Huntington disease;ko04144//Endocytosis;ko04721//Synaptic vesicle cycle;ko04961//Endocrine and other factor-regulated calcium reabsorption	K11825;K11825;K11825;K11825	GO:0005829//cytosol;GO:0005886//plasma membrane;GO:0005905//clathrin-coated pit;GO:0009898//cytoplasmic side of plasma membrane;GO:0016020//membrane;GO:0030117//membrane coat;GO:0030118//clathrin coat;GO:0030122//AP-2 adaptor complex;GO:0030131//clathrin adaptor complex;GO:0030666//endocytic vesicle membrane;GO:0030669//clathrin-coated endocytic vesicle membrane;GO:0031410//cytoplasmic vesicle;GO…	GO:0005048//signal sequence binding;GO:0005515//protein binding;GO:0030276//clathrin binding;GO:0035615//clathrin adaptor activity;GO:0044877//protein-containing complex binding	GO:0001822//kidney development;GO:0003279//cardiac septum development;GO:0003281//ventricular septum development;GO:0006886//intracellular protein transport;GO:0006897//endocytosis;GO:0007507//heart development;GO:0015031//protein transport;GO:0016192//vesicle-mediated transport;GO:0035904//aorta development;GO:0045807//positive regulation of endocytosis;GO:0048268//clathrin coat assembly;GO:0060…	--
ENSG00000006128	0	0	0.000	0.000	0.001	0.001	0	1	1	TAC1	tachykinin precursor 1 [Source:HGNC Symbol;Acc:HGNC:11517]	Environmental Information Processing	Signaling molecules and interaction	ko04080//Neuroactive ligand-receptor interaction	K05239	GO:0005576//extracellular region;GO:0005615//extracellular space;GO:0030424//axon;GO:0043025//neuronal cell body;GO:0045202//synapse	GO:0031835//substance P receptor binding	GO:0006954//inflammatory response;GO:0007204//positive regulation of cytosolic calcium ion concentration;GO:0007217//tachykinin receptor signaling pathway;GO:0007218//neuropeptide signaling pathway;GO:0007267//cell-cell signaling;GO:0007268//chemical synaptic transmission;GO:0007320//insemination;GO:0009582//detection of abiotic stimulus;GO:0019233//sensory perception of pain;GO:0048265//response…	--
ENSG00000006194	563.67	621.77	17.154	24.680	17.154	24.68	0.524797368684526	7.73027045271909e-05	0.000191694169288444	ZNF263	zinc finger protein 263 [Source:HGNC Symbol;Acc:HGNC:13056]	-	-	-	-	GO:0005634//nucleus	GO:0000976//transcription cis-regulatory region binding;GO:0000978//RNA polymerase II cis-regulatory region sequence-specific DNA binding;GO:0000981//DNA-binding transcription factor activity, RNA polymerase II-specific;GO:0001227//DNA-binding transcription repressor activity, RNA polymerase II-specific;GO:0003677//DNA binding;GO:0003700//DNA-binding transcription factor activity;GO:0005515//prot…	GO:0000122//negative regulation of transcription by RNA polymerase II;GO:0006355//regulation of transcription, DNA-templated;GO:0006357//regulation of transcription by RNA polymerase II;GO:0045944//positive regulation of transcription by RNA polymerase II	zf-C2H2
ENSG00000006210	29	36	0.510	0.813	0.51	0.813	0.67275810521617	0.215284132925344	0.299773789544662	CX3CL1	C-X3-C motif chemokine ligand 1 [Source:HGNC Symbol;Acc:HGNC:10647]	Environmental Information Processing;Human Diseases;Organismal Systems;Environmental Information Processing;Environmental Information Processing	Signaling molecules and interaction;Infectious disease: viral;Immune system;Signal transduction;Signaling molecules and interaction	ko04060//Cytokine-cytokine receptor interaction;ko05163//Human cytomegalovirus infection;ko04062//Chemokine signaling pathway;ko04668//TNF signaling pathway;ko04061//Viral protein interaction with cytokine and cytokine receptor	K05508;K05508;K05508;K05508;K05508	GO:0005576//extracellular region;GO:0005615//extracellular space;GO:0005886//plasma membrane;GO:0009986//cell surface;GO:0016020//membrane;GO:0016021//integral component of membrane;GO:0042995//cell projection;GO:0043005//neuron projection;GO:0043025//neuronal cell body;GO:0044297//cell body;GO:0048471//perinuclear region of cytoplasm	GO:0005102//signaling receptor binding;GO:0005125//cytokine activity;GO:0005178//integrin binding;GO:0005515//protein binding;GO:0008009//chemokine activity;GO:0031737//CX3C chemokine receptor binding;GO:0042056//chemoattractant activity;GO:0045237//CXCR1 chemokine receptor binding;GO:0048020//CCR chemokine receptor binding	GO:0001774//microglial cell activation;GO:0001954//positive regulation of cell-matrix adhesion;GO:0002052//positive regulation of neuroblast proliferation;GO:0002523//leukocyte migration involved in inflammatory response;GO:0002548//monocyte chemotaxis;GO:0002931//response to ischemia;GO:0006935//chemotaxis;GO:0006952//defense response;GO:0006954//inflammatory response;GO:0006955//immune response…	--
ENSG00000006282	1125	1298	40.104	53.512	40.104	53.512	0.416116311144629	5.22678270507774e-11	2.21730362117453e-10	SPATA20	spermatogenesis associated 20 [Source:HGNC Symbol;Acc:HGNC:26125]	-	-	-	-	GO:0005576//extracellular region	-	GO:0005975//carbohydrate metabolic process;GO:0007283//spermatogenesis;GO:0030154//cell differentiation	--
ENSG00000006283	39	60	0.374	0.630	0.374	0.63	0.752313558499642	0.00677260571944751	0.0129159637746637	CACNA1G	calcium voltage-gated channel subunit alpha1 G [Source:HGNC Symbol;Acc:HGNC:1394]	Environmental Information Processing;Environmental Information Processing;Human Diseases;Organismal Systems;Organismal Systems;Organismal Systems;Organismal Systems;Human Diseases	Signal transduction;Signal transduction;Endocrine and metabolic disease;Environmental adaptation;Endocrine system;Endocrine system;Endocrine system;Endocrine and metabolic disease	ko04020//Calcium signaling pathway;ko04010//MAPK signaling pathway;ko04934//Cushing syndrome;ko04713//Circadian entrainment;ko04925//Aldosterone synthesis and secretion;ko04929//GnRH secretion;ko04927//Cortisol synthesis and secretion;ko04930//Type II diabetes mellitus	K04854;K04854;K04854;K04854;K04854;K04854;K04854;K04854	GO:0001518//voltage-gated sodium channel complex;GO:0005737//cytoplasm;GO:0005886//plasma membrane;GO:0005891//voltage-gated calcium channel complex;GO:0016020//membrane;GO:0016021//integral component of membrane;GO:0043005//neuron projection;GO:0045202//synapse	GO:0005216//ion channel activity;GO:0005244//voltage-gated ion channel activity;GO:0005245//voltage-gated calcium channel activity;GO:0005248//voltage-gated sodium channel activity;GO:0005261//cation channel activity;GO:0005262//calcium channel activity;GO:0008332//low voltage-gated calcium channel activity;GO:0086056//voltage-gated calcium channel activity involved in AV node cell action potenti…	GO:0001508//action potential;GO:0002027//regulation of heart rate;GO:0003163//sinoatrial node development;GO:0006811//ion transport;GO:0006816//calcium ion transport;GO:0007268//chemical synaptic transmission;GO:0010045//response to nickel cation;GO:0019228//neuronal action potential;GO:0034220//ion transmembrane transport;GO:0034765//regulation of ion transmembrane transport;GO:0035725//sodium i…	--
ENSG00000006327	2380	899	159.721	69.555	159.721	69.555	-1.19932787716023	2.30223795098029e-101	9.94314494774063e-100	TNFRSF12A	TNF receptor superfamily member 12A [Source:HGNC Symbol;Acc:HGNC:18152]	Environmental Information Processing	Signaling molecules and interaction	ko04060//Cytokine-cytokine receptor interaction	K05149	GO:0005886//plasma membrane;GO:0016020//membrane;GO:0016021//integral component of membrane	GO:0005515//protein binding	GO:0001525//angiogenesis;GO:0006915//apoptotic process;GO:0007155//cell adhesion;GO:0030154//cell differentiation;GO:0043065//positive regulation of apoptotic process;GO:0061041//regulation of wound healing;GO:2001238//positive regulation of extrinsic apoptotic signaling pathway	--
ENSG00000006377	0	1	0.000	0.032	0.001	0.032	5	1	1	DLX6	distal-less homeobox 6 [Source:HGNC Symbol;Acc:HGNC:2919]	-	-	-	-	GO:0000785//chromatin;GO:0005634//nucleus	GO:0000978//RNA polymerase II cis-regulatory region sequence-specific DNA binding;GO:0000981//DNA-binding transcription factor activity, RNA polymerase II-specific;GO:0003677//DNA binding;GO:0003700//DNA-binding transcription factor activity;GO:1990837//sequence-specific double-stranded DNA binding	GO:0001501//skeletal system development;GO:0006355//regulation of transcription, DNA-templated;GO:0006357//regulation of transcription by RNA polymerase II;GO:0007399//nervous system development;GO:0030154//cell differentiation;GO:0030326//embryonic limb morphogenesis;GO:0030855//epithelial cell differentiation;GO:0042472//inner ear morphogenesis;GO:0048646//anatomical structure formation involve…	Homeobox
ENSG00000006432	376	528	2.551	4.176	2.551	4.176	0.711058812967412	3.04952344655747e-12	1.41016977446559e-11	MAP3K9	mitogen-activated protein kinase kinase kinase 9 [Source:HGNC Symbol;Acc:HGNC:6861]	Environmental Information Processing;Organismal Systems	Signal transduction;Development and regeneration	ko04013//MAPK signaling pathway - fly;ko04361//Axon regeneration	K04417;K04417	GO:0005575//cellular_component	GO:0000166//nucleotide binding;GO:0004672//protein kinase activity;GO:0004674//protein serine/threonine kinase activity;GO:0004706//JUN kinase kinase kinase activity;GO:0004708//MAP kinase kinase activity;GO:0004709//MAP kinase kinase kinase activity;GO:0004712//protein serine/threonine/tyrosine kinase activity;GO:0004713//protein tyrosine kinase activity;GO:0005515//protein binding;GO:0005524//A…	GO:0000165//MAPK cascade;GO:0006468//protein phosphorylation;GO:0006915//apoptotic process;GO:0008219//cell death;GO:0016310//phosphorylation;GO:0018108//peptidyl-tyrosine phosphorylation;GO:0043065//positive regulation of apoptotic process;GO:0046777//protein autophosphorylation	--
ENSG00000006451	1296	993	35.510	27.530	35.51	27.53	-0.36722075042541	0.00463209247308186	0.00906183987908444	RALA	RAS like proto-oncogene A [Source:HGNC Symbol;Acc:HGNC:9839]	Human Diseases;Human Diseases;Environmental Information Processing;Environmental Information Processing;Environmental Information Processing;Human Diseases;Human Diseases	Cancer: overview;Infectious disease: bacterial;Signal transduction;Signal transduction;Signal transduction;Cancer: specific types;Cancer: specific types	ko05200//Pathways in cancer;ko05132//Salmonella infection;ko04014//Ras signaling pathway;ko04015//Rap1 signaling pathway;ko04072//Phospholipase D signaling pathway;ko05210//Colorectal cancer;ko05212//Pancreatic cancer	K07834;K07834;K07834;K07834;K07834;K07834;K07834	GO:0005739//mitochondrion;GO:0005886//plasma membrane;GO:0005925//focal adhesion;GO:0009986//cell surface;GO:0016020//membrane;GO:0030139//endocytic vesicle;GO:0030659//cytoplasmic vesicle membrane;GO:0032154//cleavage furrow;GO:0070062//extracellular exosome;GO:0090543//Flemming body	GO:0000166//nucleotide binding;GO:0003924//GTPase activity;GO:0003925//G protein activity;GO:0005515//protein binding;GO:0005525//GTP binding;GO:0016787//hydrolase activity;GO:0017022//myosin binding;GO:0019003//GDP binding;GO:0031625//ubiquitin protein ligase binding;GO:0031755//Edg-2 lysophosphatidic acid receptor binding;GO:0051117//ATPase binding	GO:0001843//neural tube closure;GO:0006887//exocytosis;GO:0006935//chemotaxis;GO:0007049//cell cycle;GO:0007165//signal transduction;GO:0007265//Ras protein signal transduction;GO:0017157//regulation of exocytosis;GO:0031532//actin cytoskeleton reorganization;GO:0051301//cell division;GO:0051491//positive regulation of filopodium assembly;GO:0051665//membrane raft localization;GO:0072655//establi…	--
ENSG00000006453	0	3.04	0.000	0.062	0.001	0.062	5.95419631038688	0.250037498125117	0.335854730780874	BAIAP2L1	BAR/IMD domain containing adaptor protein 2 like 1 [Source:HGNC Symbol;Acc:HGNC:21649]	Human Diseases	Infectious disease: bacterial	ko05130//Pathogenic Escherichia coli infection	K20127	GO:0005654//nucleoplasm;GO:0005737//cytoplasm;GO:0005829//cytosol;GO:0005856//cytoskeleton;GO:0005886//plasma membrane;GO:0005912//adherens junction;GO:0015629//actin cytoskeleton;GO:0070062//extracellular exosome	GO:0003779//actin binding;GO:0005515//protein binding;GO:0070064//proline-rich region binding;GO:0098641//cadherin binding involved in cell-cell adhesion	GO:0007009//plasma membrane organization;GO:0009617//response to bacterium;GO:0030833//regulation of actin filament polymerization;GO:0030838//positive regulation of actin filament polymerization;GO:0046626//regulation of insulin receptor signaling pathway;GO:0051017//actin filament bundle assembly;GO:0051764//actin crosslink formation;GO:0098609//cell-cell adhesion;GO:2000251//positive regulatio…	--
ENSG00000006459	163	419	1.145	3.405	1.145	3.405	1.57230719991513	2.21602270913772e-34	2.74417768946167e-33	KDM7A	lysine demethylase 7A [Source:HGNC Symbol;Acc:HGNC:22224]	-	-	-	-	GO:0005634//nucleus;GO:0005654//nucleoplasm;GO:0005730//nucleolus	GO:0003712//transcription coregulator activity;GO:0005506//iron ion binding;GO:0008270//zinc ion binding;GO:0016491//oxidoreductase activity;GO:0016706//2-oxoglutarate-dependent dioxygenase activity;GO:0032452//histone demethylase activity;GO:0032454//histone H3-methyl-lysine-9 demethylase activity;GO:0035064//methylated histone binding;GO:0035575//histone H4-methyl-lysine-20 demethylase activity…	GO:0006325//chromatin organization;GO:0006357//regulation of transcription by RNA polymerase II;GO:0006482//protein demethylation;GO:0007399//nervous system development;GO:0030901//midbrain development;GO:0033169//histone H3-K9 demethylation;GO:0035574//histone H4-K20 demethylation;GO:0045893//positive regulation of transcription, DNA-templated;GO:0070544//histone H3-K36 demethylation;GO:0071557/…	--
ENSG00000006468	320	452	6.519	11.312	6.519	11.312	0.79513144490696	7.63177537832792e-11	3.19286908343846e-10	ETV1	ETS variant transcription factor 1 [Source:HGNC Symbol;Acc:HGNC:3490]	Human Diseases	Cancer: overview	ko05202//Transcriptional misregulation in cancer	K09431	GO:0000785//chromatin;GO:0005634//nucleus	GO:0000978//RNA polymerase II cis-regulatory region sequence-specific DNA binding;GO:0000981//DNA-binding transcription factor activity, RNA polymerase II-specific;GO:0001228//DNA-binding transcription activator activity, RNA polymerase II-specific;GO:0003677//DNA binding;GO:0003700//DNA-binding transcription factor activity;GO:0005515//protein binding;GO:0043565//sequence-specific DNA binding;GO…	GO:0006355//regulation of transcription, DNA-templated;GO:0006357//regulation of transcription by RNA polymerase II;GO:0006366//transcription by RNA polymerase II;GO:0007411//axon guidance;GO:0007517//muscle organ development;GO:0007638//mechanosensory behavior;GO:0030154//cell differentiation;GO:0045893//positive regulation of transcription, DNA-templated;GO:0045944//positive regulation of trans…	ETS
ENSG00000006530	559	419	16.422	13.194	16.422	13.194	-0.315747830509988	0.0283643737133414	0.0485542390288971	AGK	acylglycerol kinase [Source:HGNC Symbol;Acc:HGNC:21869]	Metabolism;Metabolism	Global and overview maps;Lipid metabolism	ko01100//Metabolic pathways;ko00561//Glycerolipid metabolism	K09881;K09881	GO:0005737//cytoplasm;GO:0005739//mitochondrion;GO:0005741//mitochondrial outer membrane;GO:0005743//mitochondrial inner membrane;GO:0005758//mitochondrial intermembrane space;GO:0005829//cytosol;GO:0016020//membrane;GO:0031305//integral component of mitochondrial inner membrane;GO:0031966//mitochondrial membrane;GO:0042721//TIM22 mitochondrial import inner membrane insertion complex;GO:0043231//…	GO:0000166//nucleotide binding;GO:0001727//lipid kinase activity;GO:0001729//ceramide kinase activity;GO:0003951//NAD+ kinase activity;GO:0004143//diacylglycerol kinase activity;GO:0005515//protein binding;GO:0005524//ATP binding;GO:0016301//kinase activity;GO:0016740//transferase activity;GO:0047620//acylglycerol kinase activity;GO:0102773//dihydroceramide kinase activity	GO:0006629//lipid metabolic process;GO:0006665//sphingolipid metabolic process;GO:0016310//phosphorylation;GO:0045039//protein insertion into mitochondrial inner membrane;GO:0046486//glycerolipid metabolic process;GO:0046513//ceramide biosynthetic process;GO:0046834//lipid phosphorylation	--
ENSG00000006534	252	470	6.597	14.100	6.597	14.1	1.09581315259739	8.94287499532307e-23	7.19629818408743e-22	ALDH3B1	aldehyde dehydrogenase 3 family member B1 [Source:HGNC Symbol;Acc:HGNC:410]	Metabolism;Metabolism;Metabolism;Metabolism;Metabolism;Metabolism;Metabolism;Metabolism	Global and overview maps;Xenobiotics biodegradation and metabolism;Carbohydrate metabolism;Xenobiotics biodegradation and metabolism;Amino acid metabolism;Metabolism of other amino acids;Amino acid metabolism;Amino acid metabolism	ko01100//Metabolic pathways;ko00980//Metabolism of xenobiotics by cytochrome P450;ko00010//Glycolysis / Gluconeogenesis;ko00982//Drug metabolism - cytochrome P450;ko00350//Tyrosine metabolism;ko00410//beta-Alanine metabolism;ko00340//Histidine metabolism;ko00360//Phenylalanine metabolism	K00129;K00129;K00129;K00129;K00129;K00129;K00129;K00129	GO:0005737//cytoplasm;GO:0005829//cytosol;GO:0005886//plasma membrane;GO:0016020//membrane;GO:0030667//secretory granule membrane;GO:0031982//vesicle;GO:0035579//specific granule membrane;GO:0070062//extracellular exosome	GO:0004028//3-chloroallyl aldehyde dehydrogenase activity;GO:0004029//aldehyde dehydrogenase (NAD+) activity;GO:0004030//aldehyde dehydrogenase [NAD(P)+] activity;GO:0005515//protein binding;GO:0016491//oxidoreductase activity;GO:0016620//oxidoreductase activity, acting on the aldehyde or oxo group of donors, NAD or NADP as acceptor;GO:0018477//benzaldehyde dehydrogenase (NADP+) activity;GO:00184…	GO:0006066//alcohol metabolic process;GO:0006068//ethanol catabolic process;GO:0006081//cellular aldehyde metabolic process;GO:0006629//lipid metabolic process;GO:0006979//response to oxidative stress;GO:0030148//sphingolipid biosynthetic process;GO:0034599//cellular response to oxidative stress;GO:0046185//aldehyde catabolic process	--
ENSG00000006555	0	0	0.000	0.000	0.001	0.001	0	1	1	TTC22	tetratricopeptide repeat domain 22 [Source:HGNC Symbol;Acc:HGNC:26067]	-	-	-	-	-	GO:0005515//protein binding	-	--
ENSG00000006576	1511	986	25.891	24.133	25.891	24.133	-0.101443418465559	2.4954962689027e-11	1.07985185789136e-10	PHTF2	putative homeodomain transcription factor 2 [Source:HGNC Symbol;Acc:HGNC:13411]	-	-	-	-	GO:0005783//endoplasmic reticulum;GO:0016020//membrane;GO:0016021//integral component of membrane	-	-	--
ENSG00000006606	3	3	0.409	0.470	0.409	0.47	0.200559913623251	1	1	CCL26	C-C motif chemokine ligand 26 [Source:HGNC Symbol;Acc:HGNC:10625]	Environmental Information Processing;Organismal Systems;Environmental Information Processing	Signaling molecules and interaction;Immune system;Signaling molecules and interaction	ko04060//Cytokine-cytokine receptor interaction;ko04062//Chemokine signaling pathway;ko04061//Viral protein interaction with cytokine and cytokine receptor	K21096;K21096;K21096	GO:0005576//extracellular region;GO:0005615//extracellular space	GO:0005125//cytokine activity;GO:0005515//protein binding;GO:0008009//chemokine activity;GO:0031728//CCR3 chemokine receptor binding;GO:0031737//CX3C chemokine receptor binding;GO:0048018//receptor ligand activity;GO:0048020//CCR chemokine receptor binding	GO:0001938//positive regulation of endothelial cell proliferation;GO:0002548//monocyte chemotaxis;GO:0006935//chemotaxis;GO:0006954//inflammatory response;GO:0006955//immune response;GO:0007165//signal transduction;GO:0007186//G protein-coupled receptor signaling pathway;GO:0007267//cell-cell signaling;GO:0010818//T cell chemotaxis;GO:0030335//positive regulation of cell migration;GO:0030593//neu…	--
ENSG00000006607	500.78	528.6	7.866	9.174	7.866	9.174	0.22192072113905	0.00260895883715962	0.0053122742326252	FARP2	FERM, ARH/RhoGEF and pleckstrin domain protein 2 [Source:HGNC Symbol;Acc:HGNC:16460]	Environmental Information Processing;Cellular Processes	Signal transduction;Cellular community - eukaryotes	ko04015//Rap1 signaling pathway;ko04520//Adherens junction	K06082;K06082	GO:0005737//cytoplasm;GO:0005829//cytosol;GO:0005856//cytoskeleton	GO:0005085//guanyl-nucleotide exchange factor activity;GO:0008092//cytoskeletal protein binding	GO:0007155//cell adhesion;GO:0016322//neuron remodeling;GO:0016601//Rac protein signal transduction;GO:0022405//hair cycle process;GO:0030316//osteoclast differentiation;GO:0031532//actin cytoskeleton reorganization;GO:0033623//regulation of integrin activation;GO:0050790//regulation of catalytic activity;GO:0071526//semaphorin-plexin signaling pathway;GO:0071800//podosome assembly	--
ENSG00000006611	0	0	0.000	0.000	0.001	0.001	0	1	1	USH1C	USH1 protein network component harmonin [Source:HGNC Symbol;Acc:HGNC:12597]	-	-	-	-	GO:0001750//photoreceptor outer segment;GO:0001917//photoreceptor inner segment;GO:0002142//stereocilia ankle link complex;GO:0005737//cytoplasm;GO:0005829//cytosol;GO:0005856//cytoskeleton;GO:0005886//plasma membrane;GO:0005902//microvillus;GO:0005903//brush border;GO:0005929//cilium;GO:0032420//stereocilium;GO:0032426//stereocilium tip;GO:0042995//cell projection;GO:0045177//apical part of cell…	GO:0005515//protein binding;GO:0030507//spectrin binding;GO:0051015//actin filament binding	GO:0000086//G2/M transition of mitotic cell cycle;GO:0007605//sensory perception of sound;GO:0030046//parallel actin filament bundle assembly;GO:0030154//cell differentiation;GO:0032532//regulation of microvillus length;GO:0034622//cellular protein-containing complex assembly;GO:0042472//inner ear morphogenesis;GO:0042491//inner ear auditory receptor cell differentiation;GO:0045494//photoreceptor…	--
ENSG00000006625	976	464.8	58.255	32.523	58.255	32.523	-0.840921539713643	2.63776608549527e-26	2.46629564482488e-25	GGCT	gamma-glutamylcyclotransferase [Source:HGNC Symbol;Acc:HGNC:21705]	Metabolism;Metabolism	Global and overview maps;Metabolism of other amino acids	ko01100//Metabolic pathways;ko00480//Glutathione metabolism	K00682;K00682	GO:0005829//cytosol;GO:0070062//extracellular exosome	GO:0003839//gamma-glutamylcyclotransferase activity;GO:0016829//lyase activity;GO:0042803//protein homodimerization activity	GO:0001836//release of cytochrome c from mitochondria	--
ENSG00000006634	1652	933	42.721	28.926	42.721	28.926	-0.562578582013589	3.51892727576455e-24	3.02301741553964e-23	DBF4	DBF4 zinc finger [Source:HGNC Symbol;Acc:HGNC:17364]	Cellular Processes	Cell growth and death	ko04110//Cell cycle	K06629	GO:0005634//nucleus;GO:0005654//nucleoplasm;GO:0016604//nuclear body;GO:0031431//Dbf4-dependent protein kinase complex;GO:0043229//intracellular organelle	GO:0003676//nucleic acid binding;GO:0005515//protein binding;GO:0008047//enzyme activator activity;GO:0008270//zinc ion binding;GO:0043539//protein serine/threonine kinase activator activity;GO:0046872//metal ion binding	GO:0000082//G1/S transition of mitotic cell cycle;GO:0006260//DNA replication;GO:0007049//cell cycle;GO:0010571//positive regulation of nuclear cell cycle DNA replication;GO:0050790//regulation of catalytic activity;GO:0071902//positive regulation of protein serine/threonine kinase activity;GO:1901987//regulation of cell cycle phase transition	--
ENSG00000006638	1	4	0.043	0.113	0.043	0.113	1.39391420771309	0.375062492188551	0.479559179727498	TBXA2R	thromboxane A2 receptor [Source:HGNC Symbol;Acc:HGNC:11608]	Environmental Information Processing;Environmental Information Processing;Organismal Systems	Signaling molecules and interaction;Signal transduction;Immune system	ko04080//Neuroactive ligand-receptor interaction;ko04020//Calcium signaling pathway;ko04611//Platelet activation	K04264;K04264;K04264	GO:0001669//acrosomal vesicle;GO:0005886//plasma membrane;GO:0005887//integral component of plasma membrane;GO:0016020//membrane;GO:0016021//integral component of membrane;GO:0016607//nuclear speck	GO:0004930//G protein-coupled receptor activity;GO:0004960//thromboxane receptor activity;GO:0004961//thromboxane A2 receptor activity;GO:0005085//guanyl-nucleotide exchange factor activity;GO:0005515//protein binding	GO:0006954//inflammatory response;GO:0007165//signal transduction;GO:0007186//G protein-coupled receptor signaling pathway;GO:0007189//adenylate cyclase-activating G protein-coupled receptor signaling pathway;GO:0007204//positive regulation of cytosolic calcium ion concentration;GO:0007584//response to nutrient;GO:0009410//response to xenobiotic stimulus;GO:0019229//regulation of vasoconstriction…	--
ENSG00000006652	1490.48	1251.36	42.871	40.937	42.871	40.937	-0.0665966888237921	0.399897156272193	0.506791443964535	IFRD1	interferon related developmental regulator 1 [Source:HGNC Symbol;Acc:HGNC:5456]	-	-	-	-	GO:0005634//nucleus	-	GO:0007518//myoblast fate determination;GO:0030154//cell differentiation	--
ENSG00000006659	0	0	0.000	0.000	0.001	0.001	0	1	1	LGALS14	galectin 14 [Source:HGNC Symbol;Acc:HGNC:30054]	-	-	-	-	GO:0005634//nucleus;GO:0005654//nucleoplasm	GO:0005515//protein binding;GO:0030246//carbohydrate binding	GO:0006915//apoptotic process;GO:0070234//positive regulation of T cell apoptotic process	--
ENSG00000006695	597	479	17.342	15.539	17.342	15.539	-0.158376626536502	0.211154396580813	0.294361328944105	COX10	cytochrome c oxidase assembly factor heme A:farnesyltransferase COX10 [Source:HGNC Symbol;Acc:HGNC:2260]	Metabolism;Organismal Systems;Metabolism;Metabolism	Global and overview maps;Environmental adaptation;Energy metabolism;Metabolism of cofactors and vitamins	ko01100//Metabolic pathways;ko04714//Thermogenesis;ko00190//Oxidative phosphorylation;ko00860//Porphyrin metabolism	K02257;K02257;K02257;K02257	GO:0005730//nucleolus;GO:0005739//mitochondrion;GO:0005743//mitochondrial inner membrane;GO:0005829//cytosol;GO:0016020//membrane;GO:0016021//integral component of membrane;GO:0031966//mitochondrial membrane;GO:0070069//cytochrome complex	GO:0004311//farnesyltranstransferase activity;GO:0008495//protoheme IX farnesyltransferase activity;GO:0016740//transferase activity;GO:0016765//transferase activity, transferring alkyl or aryl (other than methyl) groups	GO:0000266//mitochondrial fission;GO:0006629//lipid metabolic process;GO:0006783//heme biosynthetic process;GO:0006784//heme A biosynthetic process;GO:0007005//mitochondrion organization;GO:0008535//respiratory chain complex IV assembly;GO:0009060//aerobic respiration;GO:0017004//cytochrome complex assembly	--
ENSG00000006704	703	1222	14.717	32.192	14.717	32.192	1.12921859634919	3.67818593955445e-46	6.19475674691628e-45	GTF2IRD1	GTF2I repeat domain containing 1 [Source:HGNC Symbol;Acc:HGNC:4661]	Environmental Information Processing;Genetic Information Processing	Signal transduction;Transcription	ko04022//cGMP-PKG signaling pathway;ko03022//Basal transcription factors	K03121;K03121	GO:0005634//nucleus;GO:0005654//nucleoplasm;GO:0005829//cytosol	GO:0000978//RNA polymerase II cis-regulatory region sequence-specific DNA binding;GO:0000981//DNA-binding transcription factor activity, RNA polymerase II-specific;GO:0001227//DNA-binding transcription repressor activity, RNA polymerase II-specific;GO:0003677//DNA binding;GO:0003700//DNA-binding transcription factor activity;GO:0005515//protein binding	GO:0000122//negative regulation of transcription by RNA polymerase II;GO:0006355//regulation of transcription, DNA-templated;GO:0006366//transcription by RNA polymerase II;GO:0014886//transition between slow and fast fiber	GTF2I
ENSG00000006712	2905	2442	86.240	83.510	86.24	83.51	-0.0464082129996731	0.277835664794259	0.36932299686455	PAF1	PAF1 homolog, Paf1/RNA polymerase II complex component [Source:HGNC Symbol;Acc:HGNC:25459]	-	-	-	-	GO:0000791//euchromatin;GO:0005634//nucleus;GO:0005654//nucleoplasm;GO:0005737//cytoplasm;GO:0016020//membrane;GO:0016593//Cdc73/Paf1 complex;GO:0030054//cell junction	GO:0000993//RNA polymerase II complex binding;GO:0003682//chromatin binding;GO:0005515//protein binding	GO:0000122//negative regulation of transcription by RNA polymerase II;GO:0001711//endodermal cell fate commitment;GO:0006368//transcription elongation from RNA polymerase II promoter;GO:0006378//mRNA polyadenylation;GO:0010390//histone monoubiquitination;GO:0016055//Wnt signaling pathway;GO:0016570//histone modification;GO:0016584//nucleosome positioning;GO:0019827//stem cell population maintenan…	--
ENSG00000006715	671	604	14.546	18.494	14.546	18.494	0.346434812342616	0.568063147251655	0.669128555127781	VPS41	VPS41 subunit of HOPS complex [Source:HGNC Symbol;Acc:HGNC:12713]	Human Diseases	Infectious disease: bacterial	ko05132//Salmonella infection	K20184	GO:0005764//lysosome;GO:0005765//lysosomal membrane;GO:0005768//endosome;GO:0005769//early endosome;GO:0005770//late endosome;GO:0005794//Golgi apparatus;GO:0005798//Golgi-associated vesicle;GO:0005829//cytosol;GO:0010008//endosome membrane;GO:0012505//endomembrane system;GO:0015630//microtubule cytoskeleton;GO:0016020//membrane;GO:0030123//AP-3 adaptor complex;GO:0030136//clathrin-coated vesicle…	GO:0003674//molecular_function;GO:0005515//protein binding;GO:0008017//microtubule binding;GO:0042802//identical protein binding;GO:0046872//metal ion binding	GO:0006623//protein targeting to vacuole;GO:0006886//intracellular protein transport;GO:0006914//autophagy;GO:0008333//endosome to lysosome transport;GO:0009267//cellular response to starvation;GO:0015031//protein transport;GO:0016192//vesicle-mediated transport;GO:0016236//macroautophagy;GO:0034058//endosomal vesicle fusion;GO:0035542//regulation of SNARE complex assembly;GO:0046907//intracellul…	--
ENSG00000006740	5	17	0.078	0.303	0.078	0.303	1.9577717646107	0.00436394137296675	0.00857128978363417	ARHGAP44	Rho GTPase activating protein 44 [Source:HGNC Symbol;Acc:HGNC:29096]	-	-	-	-	GO:0005737//cytoplasm;GO:0005768//endosome;GO:0005829//cytosol;GO:0014069//postsynaptic density;GO:0030054//cell junction;GO:0030425//dendrite;GO:0031256//leading edge membrane;GO:0042995//cell projection;GO:0043197//dendritic spine;GO:0045202//synapse;GO:0048786//presynaptic active zone;GO:0055037//recycling endosome;GO:0098793//presynapse;GO:0098978//glutamatergic synapse;GO:0110165//cellular a…	GO:0005096//GTPase activator activity;GO:0005515//protein binding;GO:0005543//phospholipid binding;GO:0031267//small GTPase binding	GO:0006887//exocytosis;GO:0007165//signal transduction;GO:0032956//regulation of actin cytoskeleton organization;GO:0035020//regulation of Rac protein signal transduction;GO:0035021//negative regulation of Rac protein signal transduction;GO:0043087//regulation of GTPase activity;GO:0051056//regulation of small GTPase mediated signal transduction;GO:0051490//negative regulation of filopodium assem…	--
ENSG00000006744	2933	1565	82.792	49.283	82.792	49.283	-0.748401290402817	7.58610503109673e-48	1.34670450124109e-46	ELAC2	elaC ribonuclease Z 2 [Source:HGNC Symbol;Acc:HGNC:14198]	-	-	-	-	GO:0005634//nucleus;GO:0005654//nucleoplasm;GO:0005739//mitochondrion;GO:0005759//mitochondrial matrix;GO:0005829//cytosol;GO:0042645//mitochondrial nucleoid	GO:0003723//RNA binding;GO:0004518//nuclease activity;GO:0004519//endonuclease activity;GO:0004521//endoribonuclease activity;GO:0004549//tRNA-specific ribonuclease activity;GO:0016787//hydrolase activity;GO:0042781//3'-tRNA processing endoribonuclease activity;GO:0046872//metal ion binding	GO:0008033//tRNA processing;GO:0016078//tRNA catabolic process;GO:0034414//tRNA 3'-trailer cleavage, endonucleolytic;GO:0042780//tRNA 3'-end processing;GO:0072684//mitochondrial tRNA 3'-trailer cleavage, endonucleolytic;GO:0090646//mitochondrial tRNA processing	--
ENSG00000006747	38	27	0.914	0.676	0.914	0.676	-0.435170918775885	0.45775339667979	0.569626187658684	SCIN	scinderin [Source:HGNC Symbol;Acc:HGNC:21695]	Cellular Processes;Human Diseases;Organismal Systems	Cell motility;Cancer: overview;Immune system	ko04810//Regulation of actin cytoskeleton;ko05203//Viral carcinogenesis;ko04666//Fc gamma R-mediated phagocytosis	K05768;K05768;K05768	GO:0002102//podosome;GO:0005737//cytoplasm;GO:0005856//cytoskeleton;GO:0005903//brush border;GO:0005938//cell cortex;GO:0015629//actin cytoskeleton;GO:0030054//cell junction;GO:0042995//cell projection;GO:0070062//extracellular exosome	GO:0001786//phosphatidylserine binding;GO:0003779//actin binding;GO:0005509//calcium ion binding;GO:0005545//1-phosphatidylinositol binding;GO:0005546//phosphatidylinositol-4,5-bisphosphate binding;GO:0046872//metal ion binding;GO:0051015//actin filament binding	GO:0007417//central nervous system development;GO:0008154//actin polymerization or depolymerization;GO:0008285//negative regulation of cell population proliferation;GO:0017156//calcium-ion regulated exocytosis;GO:0030031//cell projection assembly;GO:0032330//regulation of chondrocyte differentiation;GO:0042989//sequestering of actin monomers;GO:0043065//positive regulation of apoptotic process;GO…	--
ENSG00000006756	148	332	1.863	4.806	1.863	4.806	1.36720897418823	7.26453088128986e-23	5.86971116415445e-22	ARSD	arylsulfatase D [Source:HGNC Symbol;Acc:HGNC:717]	-	-	-	-	GO:0005764//lysosome;GO:0005788//endoplasmic reticulum lumen;GO:0016020//membrane;GO:0016021//integral component of membrane	GO:0003824//catalytic activity;GO:0004065//arylsulfatase activity;GO:0008484//sulfuric ester hydrolase activity;GO:0016787//hydrolase activity;GO:0046872//metal ion binding	-	--
ENSG00000006757	0	0	0.000	0.000	0.001	0.001	0	1	1	PNPLA4	patatin like phospholipase domain containing 4 [Source:HGNC Symbol;Acc:HGNC:24887]	Metabolism;Metabolism	Global and overview maps;Metabolism of cofactors and vitamins	ko01100//Metabolic pathways;ko00830//Retinol metabolism	K11157;K11157	GO:0005737//cytoplasm;GO:0005739//mitochondrion;GO:0005811//lipid droplet;GO:0005829//cytosol;GO:0016020//membrane	GO:0004806//triglyceride lipase activity;GO:0016787//hydrolase activity;GO:0047376//all-trans-retinyl-palmitate hydrolase, all-trans-retinol forming activity;GO:0050253//retinyl-palmitate esterase activity	GO:0006629//lipid metabolic process;GO:0008150//biological_process;GO:0016042//lipid catabolic process;GO:0019433//triglyceride catabolic process;GO:0042572//retinol metabolic process;GO:0055088//lipid homeostasis	--
ENSG00000006788	0	0	0.000	0.000	0.001	0.001	0	1	1	MYH13	myosin heavy chain 13 [Source:HGNC Symbol;Acc:HGNC:7571]	-	-	-	-	GO:0005737//cytoplasm;GO:0005859//muscle myosin complex;GO:0016459//myosin complex;GO:0030016//myofibril;GO:0032982//myosin filament;GO:0070062//extracellular exosome	GO:0000146//microfilament motor activity;GO:0000166//nucleotide binding;GO:0003774//cytoskeletal motor activity;GO:0003779//actin binding;GO:0005515//protein binding;GO:0005516//calmodulin binding;GO:0005524//ATP binding;GO:0051015//actin filament binding	GO:0006936//muscle contraction;GO:0009267//cellular response to starvation	--
ENSG00000006831	1700	2551	27.724	47.841	27.724	47.841	0.787112122330883	7.22963548349272e-59	1.61886326366164e-57	ADIPOR2	adiponectin receptor 2 [Source:HGNC Symbol;Acc:HGNC:24041]	Human Diseases;Human Diseases;Environmental Information Processing;Organismal Systems;Organismal Systems	Endocrine and metabolic disease;Endocrine and metabolic disease;Signal transduction;Aging;Endocrine system	ko04932//Non-alcoholic fatty liver disease;ko04936//Alcoholic liver disease;ko04152//AMPK signaling pathway;ko04211//Longevity regulating pathway;ko04920//Adipocytokine signaling pathway	K07297;K07297;K07297;K07297;K07297	GO:0005886//plasma membrane;GO:0016020//membrane;GO:0016021//integral component of membrane;GO:0031226//intrinsic component of plasma membrane	GO:0005515//protein binding;GO:0038023//signaling receptor activity;GO:0042802//identical protein binding;GO:0046872//metal ion binding;GO:0055100//adiponectin binding;GO:0097003//adipokinetic hormone receptor activity	GO:0006629//lipid metabolic process;GO:0006631//fatty acid metabolic process;GO:0009755//hormone-mediated signaling pathway;GO:0019395//fatty acid oxidation;GO:0033211//adiponectin-activated signaling pathway;GO:0042593//glucose homeostasis;GO:0061042//vascular wound healing;GO:0120162//positive regulation of cold-induced thermogenesis	--
ENSG00000006837	0	16	0.000	1.234	0.001	1.234	10.2691266791494	1.53628163094804e-05	4.08397025805478e-05	CDKL3	cyclin dependent kinase like 3 [Source:HGNC Symbol;Acc:HGNC:15483]	-	-	-	-	GO:0005634//nucleus;GO:0005737//cytoplasm	GO:0000166//nucleotide binding;GO:0004672//protein kinase activity;GO:0004674//protein serine/threonine kinase activity;GO:0004693//cyclin-dependent protein serine/threonine kinase activity;GO:0004712//protein serine/threonine/tyrosine kinase activity;GO:0005515//protein binding;GO:0005524//ATP binding;GO:0016301//kinase activity;GO:0016740//transferase activity;GO:0106310//protein serine kinase …	GO:0006464//cellular protein modification process;GO:0006468//protein phosphorylation;GO:0016310//phosphorylation;GO:0030517//negative regulation of axon extension;GO:0050775//positive regulation of dendrite morphogenesis;GO:0051726//regulation of cell cycle;GO:0097484//dendrite extension	--
ENSG00000007001	0	0	0.000	0.000	0.001	0.001	0	1	1	UPP2	uridine phosphorylase 2 [Source:HGNC Symbol;Acc:HGNC:23061]	Metabolism;Metabolism;Metabolism	Global and overview maps;Xenobiotics biodegradation and metabolism;Nucleotide metabolism	ko01100//Metabolic pathways;ko00983//Drug metabolism - other enzymes;ko00240//Pyrimidine metabolism	K00757;K00757;K00757	GO:0005737//cytoplasm;GO:0005829//cytosol;GO:0045098//type III intermediate filament	GO:0003824//catalytic activity;GO:0004850//uridine phosphorylase activity;GO:0005515//protein binding;GO:0016740//transferase activity;GO:0016757//glycosyltransferase activity;GO:0016763//pentosyltransferase activity;GO:0042802//identical protein binding;GO:0047847//deoxyuridine phosphorylase activity	GO:0006218//uridine catabolic process;GO:0006249//dCMP catabolic process;GO:0009116//nucleoside metabolic process;GO:0009164//nucleoside catabolic process;GO:0009166//nucleotide catabolic process;GO:0044206//UMP salvage;GO:0046108//uridine metabolic process	--
ENSG00000007038	0	0	0.000	0.000	0.001	0.001	0	1	1	PRSS21	serine protease 21 [Source:HGNC Symbol;Acc:HGNC:9485]	-	-	-	-	GO:0005576//extracellular region;GO:0005615//extracellular space;GO:0005737//cytoplasm;GO:0005886//plasma membrane;GO:0016020//membrane;GO:0031225//anchored component of membrane	GO:0004252//serine-type endopeptidase activity;GO:0005515//protein binding;GO:0008233//peptidase activity;GO:0008236//serine-type peptidase activity;GO:0016787//hydrolase activity	GO:0006508//proteolysis;GO:0007283//spermatogenesis	--
ENSG00000007047	277	496	6.206	17.590	6.206	17.59	1.5030198808306	4.81815573438767e-22	3.7563504944059e-21	MARK4	microtubule affinity regulating kinase 4 [Source:HGNC Symbol;Acc:HGNC:13538]	-	-	-	-	GO:0000930//gamma-tubulin complex;GO:0005737//cytoplasm;GO:0005813//centrosome;GO:0005815//microtubule organizing center;GO:0005829//cytosol;GO:0005856//cytoskeleton;GO:0015630//microtubule cytoskeleton;GO:0030425//dendrite;GO:0030496//midbody;GO:0036064//ciliary basal body;GO:0042995//cell projection;GO:0043005//neuron projection	GO:0000166//nucleotide binding;GO:0004672//protein kinase activity;GO:0004674//protein serine/threonine kinase activity;GO:0004712//protein serine/threonine/tyrosine kinase activity;GO:0005515//protein binding;GO:0005524//ATP binding;GO:0008017//microtubule binding;GO:0016301//kinase activity;GO:0016740//transferase activity;GO:0043015//gamma-tubulin binding;GO:0043130//ubiquitin binding;GO:00481…	GO:0000226//microtubule cytoskeleton organization;GO:0001578//microtubule bundle formation;GO:0006468//protein phosphorylation;GO:0007049//cell cycle;GO:0007399//nervous system development;GO:0016310//phosphorylation;GO:0030030//cell projection organization;GO:0035556//intracellular signal transduction;GO:0043068//positive regulation of programmed cell death;GO:0044782//cilium organization;GO:004…	--
ENSG00000007062	2	0	0.081	0.000	0.081	0.001	-6.33985000288463	0.50002499875013	0.599649606717159	PROM1	prominin 1 [Source:HGNC Symbol;Acc:HGNC:9454]	Human Diseases	Cancer: overview	ko05202//Transcriptional misregulation in cancer	K06532	GO:0001750//photoreceptor outer segment;GO:0005615//extracellular space;GO:0005783//endoplasmic reticulum;GO:0005793//endoplasmic reticulum-Golgi intermediate compartment;GO:0005886//plasma membrane;GO:0005887//integral component of plasma membrane;GO:0005902//microvillus;GO:0005929//cilium;GO:0009986//cell surface;GO:0016020//membrane;GO:0016021//integral component of membrane;GO:0016324//apical…	GO:0005515//protein binding;GO:0015485//cholesterol binding;GO:0042805//actinin binding;GO:0045296//cadherin binding	GO:0010842//retina layer formation;GO:0045494//photoreceptor cell maintenance;GO:0060042//retina morphogenesis in camera-type eye;GO:0060219//camera-type eye photoreceptor cell differentiation;GO:0072112//glomerular visceral epithelial cell differentiation;GO:0072139//glomerular parietal epithelial cell differentiation;GO:2000768//positive regulation of nephron tubule epithelial cell differentiat…	--
ENSG00000007080	1020	676	67.986	50.920	67.986	50.92	-0.417005271093765	1.33522799895323e-07	4.34230183337335e-07	CCDC124	coiled-coil domain containing 124 [Source:HGNC Symbol;Acc:HGNC:25171]	-	-	-	-	GO:0005634//nucleus;GO:0005737//cytoplasm;GO:0005815//microtubule organizing center;GO:0005829//cytosol;GO:0005856//cytoskeleton;GO:0005886//plasma membrane;GO:0030496//midbody	GO:0003713//transcription coactivator activity;GO:0003723//RNA binding	GO:0006366//transcription by RNA polymerase II;GO:0007049//cell cycle;GO:0045893//positive regulation of transcription, DNA-templated;GO:0051301//cell division	--
ENSG00000007129	0	0	0.000	0.000	0.001	0.001	0	1	1	CEACAM21	CEA cell adhesion molecule 21 [Source:HGNC Symbol;Acc:HGNC:28834]	-	-	-	-	GO:0016020//membrane;GO:0016021//integral component of membrane	-	-	--
ENSG00000007168	3267	2371	67.438	63.554	67.438	63.554	-0.0855788217963326	2.75835875342285e-09	1.02966534191233e-08	PAFAH1B1	platelet activating factor acetylhydrolase 1b regulatory subunit 1 [Source:HGNC Symbol;Acc:HGNC:8574]	Metabolism;Metabolism	Global and overview maps;Lipid metabolism	ko01100//Metabolic pathways;ko00565//Ether lipid metabolism	K16794;K16794	GO:0000235//astral microtubule;GO:0000776//kinetochore;GO:0005634//nucleus;GO:0005635//nuclear envelope;GO:0005737//cytoplasm;GO:0005813//centrosome;GO:0005815//microtubule organizing center;GO:0005819//spindle;GO:0005829//cytosol;GO:0005856//cytoskeleton;GO:0005871//kinesin complex;GO:0005874//microtubule;GO:0005875//microtubule associated complex;GO:0005881//cytoplasmic microtubule;GO:0005938//…	GO:0005515//protein binding;GO:0008017//microtubule binding;GO:0008201//heparin binding;GO:0034452//dynactin binding;GO:0042802//identical protein binding;GO:0043274//phospholipase binding;GO:0044877//protein-containing complex binding;GO:0045505//dynein intermediate chain binding;GO:0046982//protein heterodimerization activity;GO:0051010//microtubule plus-end binding;GO:0051219//phosphoprotein b…	GO:0000132//establishment of mitotic spindle orientation;GO:0000226//microtubule cytoskeleton organization;GO:0001667//ameboidal-type cell migration;GO:0001675//acrosome assembly;GO:0001764//neuron migration;GO:0001961//positive regulation of cytokine-mediated signaling pathway;GO:0006629//lipid metabolic process;GO:0007017//microtubule-based process;GO:0007049//cell cycle;GO:0007097//nuclear mig…	--
ENSG00000007171	0	0	0.000	0.000	0.001	0.001	0	1	1	NOS2	nitric oxide synthase 2 [Source:HGNC Symbol;Acc:HGNC:7873]	Metabolism;Human Diseases;Human Diseases;Human Diseases;Human Diseases;Environmental Information Processing;Human Diseases;Human Diseases;Human Diseases;Environmental Information Processing;Organismal Systems;Environmental Information Processing;Human Diseases;Human Diseases;Human Diseases;Cellular Processes;Human Diseases;Metabolism;Metabolism	Global and overview maps;Cancer: overview;Neurodegenerative disease;Neurodegenerative disease;Neurodegenerative disease;Signal transduction;Infectious disease: bacterial;Infectious disease: parasitic;Infectious disease: parasitic;Signal transduction;Endocrine system;Signal transduction;Infectious disease: parasitic;Infectious disease: parasitic;Cancer: specific types;Transport and catabolism;Infe…	ko01100//Metabolic pathways;ko05200//Pathways in cancer;ko05022//Pathways of neurodegeneration - multiple diseases;ko05010//Alzheimer disease;ko05014//Amyotrophic lateral sclerosis;ko04020//Calcium signaling pathway;ko05152//Tuberculosis;ko05146//Amoebiasis;ko05140//Leishmaniasis;ko04371//Apelin signaling pathway;ko04926//Relaxin signaling pathway;ko04066//HIF-1 signaling pathway;ko05145//Toxopla…	K13241;K13241;K13241;K13241;K13241;K13241;K13241;K13241;K13241;K13241;K13241;K13241;K13241;K13241;K13241;K13241;K13241;K13241;K13241	GO:0005634//nucleus;GO:0005654//nucleoplasm;GO:0005737//cytoplasm;GO:0005777//peroxisome;GO:0005782//peroxisomal matrix;GO:0005829//cytosol;GO:0005886//plasma membrane;GO:0012506//vesicle membrane;GO:0030863//cortical cytoskeleton;GO:0048471//perinuclear region of cytoplasm	GO:0004517//nitric-oxide synthase activity;GO:0005515//protein binding;GO:0005516//calmodulin binding;GO:0010181//FMN binding;GO:0016491//oxidoreductase activity;GO:0020037//heme binding;GO:0034617//tetrahydrobiopterin binding;GO:0034618//arginine binding;GO:0042803//protein homodimerization activity;GO:0046872//metal ion binding;GO:0050660//flavin adenine dinucleotide binding;GO:0050661//NADP bi…	GO:0001666//response to hypoxia;GO:0001912//positive regulation of leukocyte mediated cytotoxicity;GO:0002227//innate immune response in mucosa;GO:0006527//arginine catabolic process;GO:0006801//superoxide metabolic process;GO:0006809//nitric oxide biosynthetic process;GO:0006954//inflammatory response;GO:0007263//nitric oxide mediated signal transduction;GO:0007623//circadian rhythm;GO:0009617//…	--
ENSG00000007174	0	0	0.000	0.000	0.001	0.001	0	1	1	DNAH9	dynein axonemal heavy chain 9 [Source:HGNC Symbol;Acc:HGNC:2953]	Human Diseases;Human Diseases;Human Diseases	Neurodegenerative disease;Neurodegenerative disease;Neurodegenerative disease	ko05022//Pathways of neurodegeneration - multiple diseases;ko05014//Amyotrophic lateral sclerosis;ko05016//Huntington disease	K10408;K10408;K10408	GO:0005576//extracellular region;GO:0005737//cytoplasm;GO:0005856//cytoskeleton;GO:0005858//axonemal dynein complex;GO:0005874//microtubule;GO:0005929//cilium;GO:0005930//axoneme;GO:0030286//dynein complex;GO:0031514//motile cilium;GO:0036157//outer dynein arm;GO:0042995//cell projection;GO:0097729//9+2 motile cilium;GO:0120135//distal portion of axoneme	GO:0000166//nucleotide binding;GO:0005515//protein binding;GO:0005524//ATP binding;GO:0008569//minus-end-directed microtubule motor activity;GO:0045505//dynein intermediate chain binding;GO:0051959//dynein light intermediate chain binding	GO:0003341//cilium movement;GO:0007018//microtubule-based movement;GO:0030030//cell projection organization;GO:0090660//cerebrospinal fluid circulation;GO:0120197//mucociliary clearance	--
ENSG00000007202	8062	5823	72.948	60.528	72.948	60.528	-0.269265743118421	6.77788954304716e-17	4.10948656756136e-16	KIAA0100	KIAA0100 [Source:HGNC Symbol;Acc:HGNC:28960]	-	-	-	-	GO:0005576//extracellular region	GO:0005515//protein binding	-	--
ENSG00000007216	0	0	0.000	0.000	0.001	0.001	0	1	1	SLC13A2	solute carrier family 13 member 2 [Source:HGNC Symbol;Acc:HGNC:10917]	-	-	-	-	GO:0005886//plasma membrane;GO:0005887//integral component of plasma membrane;GO:0016020//membrane;GO:0016021//integral component of membrane;GO:0070062//extracellular exosome	GO:0005515//protein binding;GO:0015141//succinate transmembrane transporter activity;GO:0015293//symporter activity;GO:0015361//low-affinity sodium:dicarboxylate symporter activity;GO:0022857//transmembrane transporter activity	GO:0006811//ion transport;GO:0006814//sodium ion transport;GO:0055085//transmembrane transport;GO:0071422//succinate transmembrane transport;GO:0098656//anion transmembrane transport	--
ENSG00000007237	9	6	0.362	0.109	0.362	0.109	-1.73166156230628	0.790600622542509	0.882525719711097	GAS7	growth arrest specific 7 [Source:HGNC Symbol;Acc:HGNC:4169]	-	-	-	-	GO:0005737//cytoplasm;GO:0005884//actin filament;GO:0005886//plasma membrane	GO:0005515//protein binding;GO:0042802//identical protein binding;GO:0051015//actin filament binding	GO:0007399//nervous system development;GO:0030041//actin filament polymerization;GO:0030154//cell differentiation;GO:0048812//neuron projection morphogenesis	--
ENSG00000007255	4	60	0.382	6.007	0.382	6.007	3.97500012049072	1.42039338416015e-15	8.00825511727492e-15	TRAPPC6A	trafficking protein particle complex subunit 6A [Source:HGNC Symbol;Acc:HGNC:23069]	-	-	-	-	GO:0005737//cytoplasm;GO:0005783//endoplasmic reticulum;GO:0005794//Golgi apparatus;GO:0005801//cis-Golgi network;GO:0005802//trans-Golgi network;GO:0005829//cytosol;GO:0030008//TRAPP complex;GO:1990072//TRAPPIII protein complex	GO:0005515//protein binding	GO:0006888//endoplasmic reticulum to Golgi vesicle-mediated transport;GO:0016192//vesicle-mediated transport;GO:0043087//regulation of GTPase activity;GO:0043473//pigmentation;GO:0048193//Golgi vesicle transport;GO:0048208//COPII vesicle coating;GO:0099022//vesicle tethering;GO:1903232//melanosome assembly	--
ENSG00000007264	1	0	0.081	0.000	0.081	0.001	-6.33985000288463	1	1	MATK	megakaryocyte-associated tyrosine kinase [Source:HGNC Symbol;Acc:HGNC:6906]	Organismal Systems	Nervous system	ko04722//Neurotrophin signaling pathway	K08888	GO:0005737//cytoplasm;GO:0005829//cytosol;GO:0016020//membrane	GO:0000166//nucleotide binding;GO:0004672//protein kinase activity;GO:0004712//protein serine/threonine/tyrosine kinase activity;GO:0004713//protein tyrosine kinase activity;GO:0004715//non-membrane spanning protein tyrosine kinase activity;GO:0005515//protein binding;GO:0005524//ATP binding;GO:0016301//kinase activity;GO:0016740//transferase activity	GO:0006468//protein phosphorylation;GO:0008284//positive regulation of cell population proliferation;GO:0016310//phosphorylation;GO:0018108//peptidyl-tyrosine phosphorylation	--
ENSG00000007306	0	0	0.000	0.000	0.001	0.001	0	1	1	CEACAM7	CEA cell adhesion molecule 7 [Source:HGNC Symbol;Acc:HGNC:1819]	-	-	-	-	GO:0005576//extracellular region;GO:0005829//cytosol;GO:0005886//plasma membrane;GO:0016020//membrane;GO:0016324//apical plasma membrane;GO:0031225//anchored component of membrane	-	-	--
ENSG00000007312	2	2	0.104	0.120	0.104	0.12	0.206450877467427	1	1	CD79B	CD79b molecule [Source:HGNC Symbol;Acc:HGNC:1699]	Organismal Systems	Immune system	ko04662//B cell receptor signaling pathway	K06507	GO:0005886//plasma membrane;GO:0005887//integral component of plasma membrane;GO:0009897//external side of plasma membrane;GO:0016020//membrane;GO:0016021//integral component of membrane;GO:0019815//B cell receptor complex;GO:0070062//extracellular exosome	GO:0004888//transmembrane signaling receptor activity;GO:0005515//protein binding;GO:0042802//identical protein binding	GO:0002250//adaptive immune response;GO:0002376//immune system process;GO:0006955//immune response;GO:0007165//signal transduction;GO:0007166//cell surface receptor signaling pathway;GO:0030183//B cell differentiation;GO:0050853//B cell receptor signaling pathway	--
ENSG00000007314	0	0	0.000	0.000	0.001	0.001	0	1	1	SCN4A	sodium voltage-gated channel alpha subunit 4 [Source:HGNC Symbol;Acc:HGNC:10591]	-	-	-	-	GO:0001518//voltage-gated sodium channel complex;GO:0005886//plasma membrane;GO:0005887//integral component of plasma membrane;GO:0016020//membrane;GO:0016021//integral component of membrane;GO:0030424//axon	GO:0005216//ion channel activity;GO:0005244//voltage-gated ion channel activity;GO:0005248//voltage-gated sodium channel activity;GO:0005261//cation channel activity;GO:0005272//sodium channel activity;GO:0005515//protein binding	GO:0006811//ion transport;GO:0006814//sodium ion transport;GO:0006936//muscle contraction;GO:0019228//neuronal action potential;GO:0034765//regulation of ion transmembrane transport;GO:0035725//sodium ion transmembrane transport;GO:0055085//transmembrane transport;GO:0086010//membrane depolarization during action potential;GO:0100001//regulation of skeletal muscle contraction by action potential	--
ENSG00000007341	95.86	85.26	2.868	2.376	2.868	2.376	-0.271510187901139	0.940877199991255	1	ST7L	suppression of tumorigenicity 7 like [Source:HGNC Symbol;Acc:HGNC:18441]	-	-	-	-	GO:0016020//membrane;GO:0016021//integral component of membrane	GO:0005515//protein binding	GO:0030308//negative regulation of cell growth	--
ENSG00000007350	0	1	0.000	0.030	0.001	0.03	4.90689059560852	1	1	TKTL1	transketolase like 1 [Source:HGNC Symbol;Acc:HGNC:11835]	Metabolism;Metabolism;Metabolism;Metabolism	Global and overview maps;Global and overview maps;Global and overview maps;Carbohydrate metabolism	ko01100//Metabolic pathways;ko01200//Carbon metabolism;ko01230//Biosynthesis of amino acids;ko00030//Pentose phosphate pathway	K00615;K00615;K00615;K00615	GO:0005634//nucleus;GO:0005737//cytoplasm;GO:0005829//cytosol	GO:0003824//catalytic activity;GO:0004802//transketolase activity;GO:0016740//transferase activity;GO:0030976//thiamine pyrophosphate binding;GO:0046872//metal ion binding	GO:0006007//glucose catabolic process;GO:0006772//thiamine metabolic process	--
ENSG00000007372	3	19.89	0.162	0.517	0.162	0.517	1.67417046743031	0.000279320892181917	0.000649537475196304	PAX6	paired box 6 [Source:HGNC Symbol;Acc:HGNC:8620]	Cellular Processes;Human Diseases	Cellular community - eukaryotes;Endocrine and metabolic disease	ko04550//Signaling pathways regulating pluripotency of stem cells;ko04950//Maturity onset diabetes of the young	K08031;K08031	GO:0000785//chromatin;GO:0005634//nucleus;GO:0005654//nucleoplasm;GO:0005737//cytoplasm;GO:0005829//cytosol;GO:0016020//membrane;GO:0016021//integral component of membrane	GO:0000976//transcription cis-regulatory region binding;GO:0000978//RNA polymerase II cis-regulatory region sequence-specific DNA binding;GO:0000979//RNA polymerase II core promoter sequence-specific DNA binding;GO:0000981//DNA-binding transcription factor activity, RNA polymerase II-specific;GO:0001221//transcription coregulator binding;GO:0001227//DNA-binding transcription repressor activity, R…	GO:0000122//negative regulation of transcription by RNA polymerase II;GO:0000132//establishment of mitotic spindle orientation;GO:0001568//blood vessel development;GO:0001654//eye development;GO:0001709//cell fate determination;GO:0001764//neuron migration;GO:0001933//negative regulation of protein phosphorylation;GO:0002052//positive regulation of neuroblast proliferation;GO:0002088//lens develo…	PAX
ENSG00000007376	896.86	402	32.339	16.275	32.339	16.275	-0.990617524494676	2.39650037689229e-28	2.43104452646912e-27	RPUSD1	RNA pseudouridine synthase domain containing 1 [Source:HGNC Symbol;Acc:HGNC:14173]	-	-	-	-	GO:0005575//cellular_component	GO:0003674//molecular_function;GO:0003723//RNA binding;GO:0005515//protein binding;GO:0009982//pseudouridine synthase activity	GO:0000455//enzyme-directed rRNA pseudouridine synthesis;GO:0001522//pseudouridine synthesis;GO:0008150//biological_process;GO:0009451//RNA modification	--
ENSG00000007384	1097	1214	26.896	38.531	26.896	38.531	0.518627999246626	4.42489089877985e-08	1.49398115503032e-07	RHBDF1	rhomboid 5 homolog 1 [Source:HGNC Symbol;Acc:HGNC:20561]	-	-	-	-	GO:0000139//Golgi membrane;GO:0005783//endoplasmic reticulum;GO:0005789//endoplasmic reticulum membrane;GO:0005794//Golgi apparatus;GO:0016020//membrane;GO:0016021//integral component of membrane	GO:0004252//serine-type endopeptidase activity;GO:0005515//protein binding;GO:0019838//growth factor binding	GO:0006508//proteolysis;GO:0008283//cell population proliferation;GO:0015031//protein transport;GO:0016477//cell migration;GO:0042058//regulation of epidermal growth factor receptor signaling pathway;GO:0050708//regulation of protein secretion;GO:0050709//negative regulation of protein secretion;GO:0061136//regulation of proteasomal protein catabolic process	--
ENSG00000007392	889	946	38.794	50.804	38.794	50.804	0.389108552570457	3.92204869771565e-05	0.000100581056890824	LUC7L	LUC7 like [Source:HGNC Symbol;Acc:HGNC:6723]	-	-	-	-	GO:0005685//U1 snRNP;GO:0071004//U2-type prespliceosome	GO:0003729//mRNA binding;GO:0005515//protein binding;GO:0042802//identical protein binding;GO:0050733//RS domain binding	GO:0006376//mRNA splice site selection;GO:0045843//negative regulation of striated muscle tissue development	--
ENSG00000007402	1	16	0.012	0.226	0.012	0.226	4.23521646169403	0.000145835852858978	0.000350130427119849	CACNA2D2	calcium voltage-gated channel auxiliary subunit alpha2delta 2 [Source:HGNC Symbol;Acc:HGNC:1400]	Environmental Information Processing;Human Diseases;Organismal Systems;Organismal Systems;Human Diseases;Organismal Systems;Human Diseases	Signal transduction;Cardiovascular disease;Endocrine system;Circulatory system;Cardiovascular disease;Circulatory system;Cardiovascular disease	ko04010//MAPK signaling pathway;ko05414//Dilated cardiomyopathy;ko04921//Oxytocin signaling pathway;ko04261//Adrenergic signaling in cardiomyocytes;ko05410//Hypertrophic cardiomyopathy;ko04260//Cardiac muscle contraction;ko05412//Arrhythmogenic right ventricular cardiomyopathy	K04859;K04859;K04859;K04859;K04859;K04859;K04859	GO:0005886//plasma membrane;GO:0005891//voltage-gated calcium channel complex;GO:0016020//membrane;GO:0016021//integral component of membrane	GO:0005244//voltage-gated ion channel activity;GO:0005245//voltage-gated calcium channel activity;GO:0005262//calcium channel activity;GO:0046872//metal ion binding	GO:0006811//ion transport;GO:0006816//calcium ion transport;GO:0034765//regulation of ion transmembrane transport;GO:0070588//calcium ion transmembrane transport	--
ENSG00000007516	8	19	0.114	0.518	0.114	0.518	2.18391827352181	0.0192367499902726	0.0338786869452192	BAIAP3	BAI1 associated protein 3 [Source:HGNC Symbol;Acc:HGNC:948]	Human Diseases	Cancer: overview	ko05202//Transcriptional misregulation in cancer	K15621	GO:0005737//cytoplasm;GO:0005768//endosome;GO:0005794//Golgi apparatus;GO:0005829//cytosol;GO:0005886//plasma membrane;GO:0016020//membrane;GO:0031902//late endosome membrane;GO:0032588//trans-Golgi network membrane;GO:0055038//recycling endosome membrane;GO:0098793//presynapse	GO:0000149//SNARE binding;GO:0005509//calcium ion binding;GO:0005515//protein binding;GO:0005543//phospholipid binding;GO:0019905//syntaxin binding;GO:0046872//metal ion binding	GO:0001956//positive regulation of neurotransmitter secretion;GO:0006887//exocytosis;GO:0007186//G protein-coupled receptor signaling pathway;GO:0032228//regulation of synaptic transmission, GABAergic;GO:0035774//positive regulation of insulin secretion involved in cellular response to glucose stimulus;GO:0042147//retrograde transport, endosome to Golgi;GO:1905413//regulation of dense core granul…	--
ENSG00000007520	690	403	37.823	25.183	37.823	25.183	-0.586813639160468	4.50476883933221e-10	1.78784430974907e-09	TSR3	TSR3 ribosome maturation factor [Source:HGNC Symbol;Acc:HGNC:14175]	-	-	-	-	GO:0005737//cytoplasm;GO:0005829//cytosol	GO:0016740//transferase activity;GO:0106388//18S rRNA aminocarboxypropyltransferase activity;GO:1904047//S-adenosyl-L-methionine binding	GO:0000154//rRNA modification;GO:0000455//enzyme-directed rRNA pseudouridine synthesis;GO:0006364//rRNA processing;GO:0030490//maturation of SSU-rRNA;GO:0042254//ribosome biogenesis	--
ENSG00000007541	529	717	12.592	19.063	12.592	19.063	0.59826773228998	4.67324285325424e-14	2.40669716885658e-13	PIGQ	phosphatidylinositol glycan anchor biosynthesis class Q [Source:HGNC Symbol;Acc:HGNC:14135]	Metabolism;Metabolism	Global and overview maps;Glycan biosynthesis and metabolism	ko01100//Metabolic pathways;ko00563//Glycosylphosphatidylinositol (GPI)-anchor biosynthesis	K03860;K03860	GO:0000506//glycosylphosphatidylinositol-N-acetylglucosaminyltransferase (GPI-GnT) complex;GO:0005783//endoplasmic reticulum;GO:0005789//endoplasmic reticulum membrane;GO:0016020//membrane;GO:0016021//integral component of membrane	GO:0005515//protein binding;GO:0017176//phosphatidylinositol N-acetylglucosaminyltransferase activity	GO:0005975//carbohydrate metabolic process;GO:0006506//GPI anchor biosynthetic process	--
ENSG00000007545	585.21	661.4	16.803	8.051	16.803	8.051	-1.06147894013446	8.45001483848819e-06	2.31019829888879e-05	CRAMP1	cramped chromatin regulator homolog 1 [Source:HGNC Symbol;Acc:HGNC:14122]	-	-	-	-	GO:0005634//nucleus	GO:0003677//DNA binding;GO:0003682//chromatin binding	GO:0007389//pattern specification process	--
ENSG00000007866	490	622	10.627	15.513	10.627	15.513	0.54574332883537	1.24069443314478e-09	4.76334803801613e-09	TEAD3	TEA domain transcription factor 3 [Source:HGNC Symbol;Acc:HGNC:11716]	Environmental Information Processing;Environmental Information Processing	Signal transduction;Signal transduction	ko04390//Hippo signaling pathway;ko04392//Hippo signaling pathway - multiple species	K09448;K09448	GO:0000785//chromatin;GO:0005634//nucleus;GO:0005654//nucleoplasm;GO:0005667//transcription regulator complex	GO:0000978//RNA polymerase II cis-regulatory region sequence-specific DNA binding;GO:0000981//DNA-binding transcription factor activity, RNA polymerase II-specific;GO:0003677//DNA binding;GO:0003700//DNA-binding transcription factor activity;GO:0005515//protein binding;GO:0061629//RNA polymerase II-specific DNA-binding transcription factor binding	GO:0006355//regulation of transcription, DNA-templated;GO:0006357//regulation of transcription by RNA polymerase II;GO:0007565//female pregnancy;GO:0035329//hippo signaling;GO:0045944//positive regulation of transcription by RNA polymerase II;GO:0048568//embryonic organ development;GO:0055059//asymmetric neuroblast division	TEA
ENSG00000007908	0	0	0.000	0.000	0.001	0.001	0	1	1	SELE	selectin E [Source:HGNC Symbol;Acc:HGNC:10718]	Human Diseases;Environmental Information Processing;Human Diseases;Environmental Information Processing;Human Diseases;Human Diseases;Human Diseases	Cardiovascular disease;Signaling molecules and interaction;Cardiovascular disease;Signal transduction;Infectious disease: parasitic;Endocrine and metabolic disease;Infectious disease: parasitic	ko05417//Lipid and atherosclerosis;ko04514//Cell adhesion molecules;ko05418//Fluid shear stress and atherosclerosis;ko04668//TNF signaling pathway;ko05143//African trypanosomiasis;ko04933//AGE-RAGE signaling pathway in diabetic complications;ko05144//Malaria	K06494;K06494;K06494;K06494;K06494;K06494;K06494	GO:0005615//extracellular space;GO:0005886//plasma membrane;GO:0005887//integral component of plasma membrane;GO:0005901//caveola;GO:0005905//clathrin-coated pit;GO:0009897//external side of plasma membrane;GO:0012505//endomembrane system;GO:0016020//membrane;GO:0016021//integral component of membrane;GO:0030863//cortical cytoskeleton;GO:0045121//membrane raft;GO:0048471//perinuclear region of cy…	GO:0004888//transmembrane signaling receptor activity;GO:0005515//protein binding;GO:0030246//carbohydrate binding;GO:0033691//sialic acid binding;GO:0043274//phospholipase binding;GO:0046872//metal ion binding;GO:0070492//oligosaccharide binding	GO:0002092//positive regulation of receptor internalization;GO:0002523//leukocyte migration involved in inflammatory response;GO:0006954//inflammatory response;GO:0007155//cell adhesion;GO:0007157//heterophilic cell-cell adhesion via plasma membrane cell adhesion molecules;GO:0007159//leukocyte cell-cell adhesion;GO:0007202//activation of phospholipase C activity;GO:0019722//calcium-mediated sign…	--
ENSG00000007923	1844.45	1051.71	38.129	24.443	38.129	24.443	-0.641467329833974	1.72273139198617e-25	1.56796406831813e-24	DNAJC11	DnaJ heat shock protein family (Hsp40) member C11 [Source:HGNC Symbol;Acc:HGNC:25570]	-	-	-	-	GO:0001401//SAM complex;GO:0005654//nucleoplasm;GO:0005739//mitochondrion;GO:0005741//mitochondrial outer membrane;GO:0016020//membrane;GO:0016607//nuclear speck;GO:0061617//MICOS complex;GO:0140275//MIB complex	GO:0005515//protein binding	GO:0007007//inner mitochondrial membrane organization;GO:0042407//cristae formation	--
ENSG00000007933	37	72	1.932	2.945	1.932	2.945	0.60817253988205	8.04109673532301e-05	0.000198932594060941	FMO3	flavin containing dimethylaniline monoxygenase 3 [Source:HGNC Symbol;Acc:HGNC:3771]	Metabolism;Metabolism	Xenobiotics biodegradation and metabolism;Metabolism of other amino acids	ko00982//Drug metabolism - cytochrome P450;ko00430//Taurine and hypotaurine metabolism	K00485;K00485	GO:0005783//endoplasmic reticulum;GO:0005789//endoplasmic reticulum membrane;GO:0016020//membrane;GO:0016021//integral component of membrane;GO:0043231//intracellular membrane-bounded organelle	GO:0004497//monooxygenase activity;GO:0004499//N,N-dimethylaniline monooxygenase activity;GO:0005515//protein binding;GO:0016491//oxidoreductase activity;GO:0034899//trimethylamine monooxygenase activity;GO:0050660//flavin adenine dinucleotide binding;GO:0050661//NADP binding	-	--
ENSG00000007944	103	595	2.171	14.437	2.171	14.437	2.73333935113319	1.04202025353441e-97	4.28887918452124e-96	MYLIP	myosin regulatory light chain interacting protein [Source:HGNC Symbol;Acc:HGNC:21155]	Organismal Systems	Digestive system	ko04979//Cholesterol metabolism	K10637	GO:0005737//cytoplasm;GO:0005829//cytosol;GO:0005856//cytoskeleton;GO:0005886//plasma membrane;GO:0016020//membrane	GO:0004842//ubiquitin-protein transferase activity;GO:0005515//protein binding;GO:0008092//cytoskeletal protein binding;GO:0016740//transferase activity;GO:0046872//metal ion binding;GO:0061630//ubiquitin protein ligase activity	GO:0006511//ubiquitin-dependent protein catabolic process;GO:0007399//nervous system development;GO:0010977//negative regulation of neuron projection development;GO:0010989//negative regulation of low-density lipoprotein particle clearance;GO:0016567//protein ubiquitination;GO:0031648//protein destabilization;GO:0032803//regulation of low-density lipoprotein particle receptor catabolic process;GO…	--
ENSG00000007952	1	3	0.027	0.092	0.027	0.092	1.76867445389354	0.625037495313061	0.724545266278042	NOX1	NADPH oxidase 1 [Source:HGNC Symbol;Acc:HGNC:7889]	Human Diseases;Human Diseases;Human Diseases;Human Diseases;Human Diseases;Organismal Systems;Human Diseases	Neurodegenerative disease;Neurodegenerative disease;Cancer: overview;Cardiovascular disease;Cardiovascular disease;Development and regeneration;Endocrine and metabolic disease	ko05022//Pathways of neurodegeneration - multiple diseases;ko05010//Alzheimer disease;ko05208//Chemical carcinogenesis - reactive oxygen species;ko05417//Lipid and atherosclerosis;ko05418//Fluid shear stress and atherosclerosis;ko04380//Osteoclast differentiation;ko04933//AGE-RAGE signaling pathway in diabetic complications	K08008;K08008;K08008;K08008;K08008;K08008;K08008	GO:0005737//cytoplasm;GO:0005768//endosome;GO:0005769//early endosome;GO:0005886//plasma membrane;GO:0016020//membrane;GO:0016021//integral component of membrane;GO:0030054//cell junction;GO:0042995//cell projection;GO:0043020//NADPH oxidase complex	GO:0005244//voltage-gated ion channel activity;GO:0005515//protein binding;GO:0016175//superoxide-generating NAD(P)H oxidase activity;GO:0016491//oxidoreductase activity;GO:0031267//small GTPase binding;GO:0046872//metal ion binding;GO:0050661//NADP binding	GO:0001525//angiogenesis;GO:0003081//regulation of systemic arterial blood pressure by renin-angiotensin;GO:0006739//NADP metabolic process;GO:0006811//ion transport;GO:0006952//defense response;GO:0006954//inflammatory response;GO:0007165//signal transduction;GO:0008217//regulation of blood pressure;GO:0008284//positive regulation of cell population proliferation;GO:0010575//positive regulation …	--
ENSG00000007968	238	250	2.966	3.583	2.966	3.583	0.272649445756106	0.0440356850976234	0.0721899479907378	E2F2	E2F transcription factor 2 [Source:HGNC Symbol;Acc:HGNC:3114]	Human Diseases;Human Diseases;Human Diseases;Human Diseases;Human Diseases;Human Diseases;Human Diseases;Human Diseases;Cellular Processes;Human Diseases;Human Diseases;Human Diseases;Human Diseases;Cellular Processes;Human Diseases;Human Diseases;Human Diseases;Human Diseases;Human Diseases;Human Diseases;Human Diseases;Human Diseases;Human Diseases	Cancer: overview;Infectious disease: viral;Infectious disease: viral;Infectious disease: viral;Infectious disease: viral;Cancer: overview;Cancer: specific types;Infectious disease: viral;Cell growth and death;Infectious disease: viral;Endocrine and metabolic disease;Cancer: specific types;Cancer: specific types;Cell growth and death;Cancer: specific types;Drug resistance: antineoplastic;Cancer: s…	ko05200//Pathways in cancer;ko05169//Epstein-Barr virus infection;ko05163//Human cytomegalovirus infection;ko05166//Human T-cell leukemia virus 1 infection;ko05167//Kaposi sarcoma-associated herpesvirus infection;ko05206//MicroRNAs in cancer;ko05225//Hepatocellular carcinoma;ko05161//Hepatitis B;ko04218//Cellular senescence;ko05160//Hepatitis C;ko04934//Cushing syndrome;ko05224//Breast cancer;ko0…	K09389;K09389;K09389;K09389;K09389;K09389;K09389;K09389;K09389;K09389;K09389;K09389;K09389;K09389;K09389;K09389;K09389;K09389;K09389;K09389;K09389;K09389;K09389	GO:0000785//chromatin;GO:0005634//nucleus;GO:0005654//nucleoplasm;GO:0005667//transcription regulator complex;GO:0035189//Rb-E2F complex;GO:0090575//RNA polymerase II transcription regulator complex	GO:0000977//RNA polymerase II transcription regulatory region sequence-specific DNA binding;GO:0000978//RNA polymerase II cis-regulatory region sequence-specific DNA binding;GO:0000981//DNA-binding transcription factor activity, RNA polymerase II-specific;GO:0000987//cis-regulatory region sequence-specific DNA binding;GO:0001228//DNA-binding transcription activator activity, RNA polymerase II-spe…	GO:0000083//regulation of transcription involved in G1/S transition of mitotic cell cycle;GO:0006355//regulation of transcription, DNA-templated;GO:0006357//regulation of transcription by RNA polymerase II;GO:0006367//transcription initiation from RNA polymerase II promoter;GO:0007049//cell cycle;GO:0043433//negative regulation of DNA-binding transcription factor activity;GO:0045944//positive reg…	E2F
ENSG00000008018	1855	1233	134.826	103.056	134.826	103.056	-0.387670232166625	6.70374279509009e-12	3.03410282577664e-11	PSMB1	proteasome 20S subunit beta 1 [Source:HGNC Symbol;Acc:HGNC:9537]	Human Diseases;Human Diseases;Human Diseases;Human Diseases;Human Diseases;Human Diseases;Human Diseases;Genetic Information Processing	Neurodegenerative disease;Neurodegenerative disease;Neurodegenerative disease;Neurodegenerative disease;Neurodegenerative disease;Neurodegenerative disease;Neurodegenerative disease;Folding, sorting and degradation	ko05022//Pathways of neurodegeneration - multiple diseases;ko05010//Alzheimer disease;ko05014//Amyotrophic lateral sclerosis;ko05016//Huntington disease;ko05020//Prion disease;ko05012//Parkinson disease;ko05017//Spinocerebellar ataxia;ko03050//Proteasome	K02732;K02732;K02732;K02732;K02732;K02732;K02732;K02732	GO:0000502//proteasome complex;GO:0005576//extracellular region;GO:0005634//nucleus;GO:0005654//nucleoplasm;GO:0005737//cytoplasm;GO:0005829//cytosol;GO:0005839//proteasome core complex;GO:0019774//proteasome core complex, beta-subunit complex;GO:0034774//secretory granule lumen;GO:0070062//extracellular exosome;GO:1904813//ficolin-1-rich granule lumen	GO:0004298//threonine-type endopeptidase activity;GO:0005515//protein binding;GO:0008233//peptidase activity	GO:0000165//MAPK cascade;GO:0000209//protein polyubiquitination;GO:0002223//stimulatory C-type lectin receptor signaling pathway;GO:0002479//antigen processing and presentation of exogenous peptide antigen via MHC class I, TAP-dependent;GO:0006521//regulation of cellular amino acid metabolic process;GO:0010498//proteasomal protein catabolic process;GO:0010972//negative regulation of G2/M transiti…	--
ENSG00000008056	9	27	0.184	1.007	0.184	1.007	2.45228601194977	0.000761073019255394	0.00167610436931294	SYN1	synapsin I [Source:HGNC Symbol;Acc:HGNC:11494]	-	-	-	-	GO:0000795//synaptonemal complex;GO:0005794//Golgi apparatus;GO:0005829//cytosol;GO:0005856//cytoskeleton;GO:0008021//synaptic vesicle;GO:0014069//postsynaptic density;GO:0030054//cell junction;GO:0030424//axon;GO:0030425//dendrite;GO:0030672//synaptic vesicle membrane;GO:0043229//intracellular organelle;GO:0044297//cell body;GO:0045202//synapse;GO:0048786//presynaptic active zone;GO:0098685//Sch…	GO:0003779//actin binding;GO:0005215//transporter activity;GO:0005524//ATP binding;GO:0019901//protein kinase binding;GO:0042802//identical protein binding;GO:0048306//calcium-dependent protein binding	GO:0007268//chemical synaptic transmission;GO:0007269//neurotransmitter secretion;GO:0046928//regulation of neurotransmitter secretion;GO:0048666//neuron development;GO:0050808//synapse organization;GO:0097091//synaptic vesicle clustering;GO:0098693//regulation of synaptic vesicle cycle;GO:0099504//synaptic vesicle cycle;GO:2000300//regulation of synaptic vesicle exocytosis	--
ENSG00000008083	601	939	6.669	11.879	6.669	11.879	0.832871037852121	7.87727375078647e-28	7.82465931993685e-27	JARID2	jumonji and AT-rich interaction domain containing 2 [Source:HGNC Symbol;Acc:HGNC:6196]	Cellular Processes	Cellular community - eukaryotes	ko04550//Signaling pathways regulating pluripotency of stem cells	K11478	GO:0005634//nucleus;GO:0005654//nucleoplasm;GO:0005739//mitochondrion;GO:0035097//histone methyltransferase complex;GO:0035098//ESC/E(Z) complex	GO:0003677//DNA binding;GO:0003682//chromatin binding;GO:0005515//protein binding;GO:0032452//histone demethylase activity;GO:0043130//ubiquitin binding;GO:0061649//ubiquitin modification-dependent histone binding	GO:0000122//negative regulation of transcription by RNA polymerase II;GO:0001889//liver development;GO:0006325//chromatin organization;GO:0006338//chromatin remodeling;GO:0007417//central nervous system development;GO:0008285//negative regulation of cell population proliferation;GO:0009048//dosage compensation by inactivation of X chromosome;GO:0010614//negative regulation of cardiac muscle hyper…	ARID
ENSG00000008086	110	227	0.903	1.884	0.903	1.884	1.06100107213192	2.3454589169443e-14	1.23081938637516e-13	CDKL5	cyclin dependent kinase like 5 [Source:HGNC Symbol;Acc:HGNC:11411]	-	-	-	-	GO:0005634//nucleus;GO:0005654//nucleoplasm;GO:0005737//cytoplasm;GO:0005813//centrosome;GO:0005815//microtubule organizing center;GO:0005856//cytoskeleton;GO:0032587//ruffle membrane;GO:0032839//dendrite cytoplasm;GO:0036064//ciliary basal body;GO:0042995//cell projection;GO:0044294//dendritic growth cone;GO:0097542//ciliary tip;GO:0098978//glutamatergic synapse	GO:0000166//nucleotide binding;GO:0004672//protein kinase activity;GO:0004674//protein serine/threonine kinase activity;GO:0004693//cyclin-dependent protein serine/threonine kinase activity;GO:0004712//protein serine/threonine/tyrosine kinase activity;GO:0005515//protein binding;GO:0005524//ATP binding;GO:0016301//kinase activity;GO:0016740//transferase activity;GO:0031267//small GTPase binding;G…	GO:0001764//neuron migration;GO:0006468//protein phosphorylation;GO:0016310//phosphorylation;GO:0043547//positive regulation of GTPase activity;GO:0045773//positive regulation of axon extension;GO:0046777//protein autophosphorylation;GO:0050773//regulation of dendrite development;GO:0050775//positive regulation of dendrite morphogenesis;GO:0051726//regulation of cell cycle;GO:0099175//regulation …	--
ENSG00000008118	0	2	0.000	0.061	0.001	0.061	5.93073733756289	0.50002499875013	0.599649606717159	CAMK1G	calcium/calmodulin dependent protein kinase IG [Source:HGNC Symbol;Acc:HGNC:14585]	Environmental Information Processing;Organismal Systems;Organismal Systems;Human Diseases	Signal transduction;Endocrine system;Endocrine system;Cancer: specific types	ko04020//Calcium signaling pathway;ko04921//Oxytocin signaling pathway;ko04925//Aldosterone synthesis and secretion;ko05214//Glioma	K08794;K08794;K08794;K08794	GO:0000139//Golgi membrane;GO:0005737//cytoplasm;GO:0005794//Golgi apparatus;GO:0005886//plasma membrane;GO:0005954//calcium- and calmodulin-dependent protein kinase complex;GO:0012505//endomembrane system;GO:0016020//membrane;GO:0043005//neuron projection	GO:0000166//nucleotide binding;GO:0003824//catalytic activity;GO:0004672//protein kinase activity;GO:0004674//protein serine/threonine kinase activity;GO:0004683//calmodulin-dependent protein kinase activity;GO:0004712//protein serine/threonine/tyrosine kinase activity;GO:0005515//protein binding;GO:0005516//calmodulin binding;GO:0005524//ATP binding;GO:0016301//kinase activity;GO:0016740//transf…	GO:0006468//protein phosphorylation;GO:0008152//metabolic process;GO:0016310//phosphorylation;GO:0018105//peptidyl-serine phosphorylation	--
ENSG00000008128	885.24	850.31	23.806	30.848	23.806	30.848	0.373851724352555	0.0501788595543424	0.0813847404728938	CDK11A	cyclin dependent kinase 11A [Source:HGNC Symbol;Acc:HGNC:1730]	-	-	-	-	GO:0000307//cyclin-dependent protein kinase holoenzyme complex;GO:0005634//nucleus;GO:0005737//cytoplasm	GO:0000166//nucleotide binding;GO:0004672//protein kinase activity;GO:0004674//protein serine/threonine kinase activity;GO:0004693//cyclin-dependent protein serine/threonine kinase activity;GO:0004712//protein serine/threonine/tyrosine kinase activity;GO:0005515//protein binding;GO:0005524//ATP binding;GO:0016301//kinase activity;GO:0016740//transferase activity;GO:0106310//protein serine kinase …	GO:0000278//mitotic cell cycle;GO:0001558//regulation of cell growth;GO:0006355//regulation of transcription, DNA-templated;GO:0006468//protein phosphorylation;GO:0006915//apoptotic process;GO:0007049//cell cycle;GO:0007346//regulation of mitotic cell cycle;GO:0016310//phosphorylation;GO:0043484//regulation of RNA splicing;GO:0050684//regulation of mRNA processing	--
ENSG00000008130	1461	1221	29.885	30.185	29.885	30.185	0.0144102583871191	0.345060688906702	0.446632457502689	NADK	NAD kinase [Source:HGNC Symbol;Acc:HGNC:29831]	Metabolism;Metabolism	Global and overview maps;Metabolism of cofactors and vitamins	ko01100//Metabolic pathways;ko00760//Nicotinate and nicotinamide metabolism	K00858;K00858	GO:0005829//cytosol	GO:0000166//nucleotide binding;GO:0003951//NAD+ kinase activity;GO:0005515//protein binding;GO:0005524//ATP binding;GO:0016301//kinase activity;GO:0016740//transferase activity;GO:0016773//phosphotransferase activity, alcohol group as acceptor;GO:0046872//metal ion binding	GO:0006741//NADP biosynthetic process;GO:0016310//phosphorylation;GO:0019674//NAD metabolic process;GO:0046034//ATP metabolic process	--
ENSG00000008196	0	0	0.000	0.000	0.001	0.001	0	1	1	TFAP2B	transcription factor AP-2 beta [Source:HGNC Symbol;Acc:HGNC:11743]	-	-	-	-	GO:0000785//chromatin;GO:0005634//nucleus;GO:0005654//nucleoplasm	GO:0000977//RNA polymerase II transcription regulatory region sequence-specific DNA binding;GO:0000978//RNA polymerase II cis-regulatory region sequence-specific DNA binding;GO:0000981//DNA-binding transcription factor activity, RNA polymerase II-specific;GO:0000987//cis-regulatory region sequence-specific DNA binding;GO:0001228//DNA-binding transcription activator activity, RNA polymerase II-spe…	GO:0000122//negative regulation of transcription by RNA polymerase II;GO:0001822//kidney development;GO:0003091//renal water homeostasis;GO:0006006//glucose metabolic process;GO:0006355//regulation of transcription, DNA-templated;GO:0006357//regulation of transcription by RNA polymerase II;GO:0007423//sensory organ development;GO:0008284//positive regulation of cell population proliferation;GO:00…	AP-2
ENSG00000008197	0	0	0.000	0.000	0.001	0.001	0	1	1	TFAP2D	transcription factor AP-2 delta [Source:HGNC Symbol;Acc:HGNC:15581]	-	-	-	-	GO:0000785//chromatin;GO:0005634//nucleus;GO:0005667//transcription regulator complex	GO:0000977//RNA polymerase II transcription regulatory region sequence-specific DNA binding;GO:0000981//DNA-binding transcription factor activity, RNA polymerase II-specific;GO:0003677//DNA binding;GO:0003700//DNA-binding transcription factor activity;GO:0005515//protein binding	GO:0006355//regulation of transcription, DNA-templated;GO:0006357//regulation of transcription by RNA polymerase II;GO:0042127//regulation of cell population proliferation;GO:0043524//negative regulation of neuron apoptotic process;GO:0045893//positive regulation of transcription, DNA-templated;GO:0045944//positive regulation of transcription by RNA polymerase II;GO:0048856//anatomical structure …	AP-2
ENSG00000008226	0	1.01	0.000	0.011	0.001	0.011	3.4594316186373	1	1	DLEC1	DLEC1 cilia and flagella associated protein [Source:HGNC Symbol;Acc:HGNC:2899]	-	-	-	-	GO:0005737//cytoplasm;GO:0005829//cytosol	GO:0003674//molecular_function;GO:0005515//protein binding;GO:0043014//alpha-tubulin binding;GO:0048487//beta-tubulin binding	GO:0002357//defense response to tumor cell;GO:0007283//spermatogenesis;GO:0008285//negative regulation of cell population proliferation;GO:0030154//cell differentiation	--
ENSG00000008256	1031	853	14.888	14.158	14.888	14.158	-0.0725324799667193	0.31400434299111	0.411229082239084	CYTH3	cytohesin 3 [Source:HGNC Symbol;Acc:HGNC:9504]	Human Diseases;Human Diseases;Human Diseases;Cellular Processes;Environmental Information Processing	Infectious disease: bacterial;Infectious disease: bacterial;Infectious disease: bacterial;Transport and catabolism;Signal transduction	ko05130//Pathogenic Escherichia coli infection;ko05132//Salmonella infection;ko05131//Shigellosis;ko04144//Endocytosis;ko04072//Phospholipase D signaling pathway	K18441;K18441;K18441;K18441;K18441	GO:0000139//Golgi membrane;GO:0001726//ruffle;GO:0005654//nucleoplasm;GO:0005737//cytoplasm;GO:0005829//cytosol;GO:0005886//plasma membrane;GO:0005912//adherens junction;GO:0005923//bicellular tight junction;GO:0016020//membrane;GO:0030054//cell junction;GO:0031234//extrinsic component of cytoplasmic side of plasma membrane	GO:0005085//guanyl-nucleotide exchange factor activity;GO:0005515//protein binding;GO:0005547//phosphatidylinositol-3,4,5-trisphosphate binding;GO:0008289//lipid binding	GO:0032012//regulation of ARF protein signal transduction;GO:0045785//positive regulation of cell adhesion;GO:0048193//Golgi vesicle transport;GO:0050790//regulation of catalytic activity;GO:0090162//establishment of epithelial cell polarity	--
ENSG00000008277	249	233	4.203	4.958	4.203	4.958	0.238338814934748	0.444208699962311	0.556284234684293	ADAM22	ADAM metallopeptidase domain 22 [Source:HGNC Symbol;Acc:HGNC:201]	-	-	-	-	GO:0005886//plasma membrane;GO:0016020//membrane;GO:0016021//integral component of membrane;GO:0030424//axon;GO:0042995//cell projection;GO:0098978//glutamatergic synapse;GO:0099061//integral component of postsynaptic density membrane	GO:0004222//metalloendopeptidase activity;GO:0005178//integrin binding;GO:0005515//protein binding;GO:0008237//metallopeptidase activity	GO:0006508//proteolysis;GO:0007155//cell adhesion;GO:0007162//negative regulation of cell adhesion;GO:0007417//central nervous system development;GO:0008344//adult locomotory behavior;GO:0014037//Schwann cell differentiation;GO:0022011//myelination in peripheral nervous system;GO:0042063//gliogenesis;GO:0099645//neurotransmitter receptor localization to postsynaptic specialization membrane	--
ENSG00000008282	2333	1689	73.021	61.167	73.021	61.167	-0.255557906858666	1.5057709148576e-07	4.87412170468486e-07	SYPL1	synaptophysin like 1 [Source:HGNC Symbol;Acc:HGNC:11507]	-	-	-	-	GO:0005887//integral component of plasma membrane;GO:0008021//synaptic vesicle;GO:0016020//membrane;GO:0016021//integral component of membrane;GO:0030141//secretory granule;GO:0030285//integral component of synaptic vesicle membrane;GO:0030659//cytoplasmic vesicle membrane;GO:0030672//synaptic vesicle membrane;GO:0031410//cytoplasmic vesicle;GO:0042470//melanosome;GO:0070062//extracellular exosome	GO:0005515//protein binding	GO:0007268//chemical synaptic transmission	--
ENSG00000008283	1337	1292	33.500	35.229	33.5	35.229	0.0726024279279035	0.0116576000282038	0.0213413548768557	CYB561	cytochrome b561 [Source:HGNC Symbol;Acc:HGNC:2571]	-	-	-	-	GO:0005765//lysosomal membrane;GO:0016020//membrane;GO:0016021//integral component of membrane;GO:0031410//cytoplasmic vesicle;GO:0042584//chromaffin granule membrane;GO:0110165//cellular anatomical entity	GO:0005515//protein binding;GO:0016491//oxidoreductase activity;GO:0046872//metal ion binding;GO:0140575//transmembrane monodehydroascorbate reductase activity	GO:0006879//cellular iron ion homeostasis;GO:0022900//electron transport chain;GO:0140576//ascorbate homeostasis	--
ENSG00000008294	2689	3065	34.794	45.108	34.794	45.108	0.374544777110625	1.48538538580821e-19	1.03792620664365e-18	SPAG9	sperm associated antigen 9 [Source:HGNC Symbol;Acc:HGNC:14524]	-	-	-	-	GO:0001669//acrosomal vesicle;GO:0005737//cytoplasm;GO:0005764//lysosome;GO:0005765//lysosomal membrane;GO:0005829//cytosol;GO:0016020//membrane;GO:0016021//integral component of membrane;GO:0031410//cytoplasmic vesicle;GO:0034451//centriolar satellite;GO:0048471//perinuclear region of cytoplasm;GO:0070062//extracellular exosome	GO:0005078//MAP-kinase scaffold activity;GO:0005515//protein binding;GO:0008432//JUN kinase binding;GO:0019894//kinesin binding;GO:0030159//signaling receptor complex adaptor activity;GO:0042802//identical protein binding	GO:0001933//negative regulation of protein phosphorylation;GO:0016192//vesicle-mediated transport;GO:0030335//positive regulation of cell migration;GO:0032418//lysosome localization;GO:0042147//retrograde transport, endosome to Golgi;GO:0043410//positive regulation of MAPK cascade;GO:0045665//negative regulation of neuron differentiation;GO:0045666//positive regulation of neuron differentiation;G…	--
ENSG00000008300	1728	3559	9.378	22.211	9.378	22.211	1.24392216425442	1.0165301199493e-170	8.56929455127311e-169	CELSR3	cadherin EGF LAG seven-pass G-type receptor 3 [Source:HGNC Symbol;Acc:HGNC:3230]	-	-	-	-	GO:0005886//plasma membrane;GO:0016020//membrane;GO:0016021//integral component of membrane	GO:0004888//transmembrane signaling receptor activity;GO:0004930//G protein-coupled receptor activity;GO:0005509//calcium ion binding;GO:0005515//protein binding	GO:0007155//cell adhesion;GO:0007156//homophilic cell adhesion via plasma membrane adhesion molecules;GO:0007165//signal transduction;GO:0007166//cell surface receptor signaling pathway;GO:0007186//G protein-coupled receptor signaling pathway;GO:0060071//Wnt signaling pathway, planar cell polarity pathway;GO:0098609//cell-cell adhesion	--
ENSG00000008311	656	1071	8.876	15.970	8.876	15.97	0.847382740101584	3.59255370077406e-35	4.55982419798731e-34	AASS	aminoadipate-semialdehyde synthase [Source:HGNC Symbol;Acc:HGNC:17366]	Metabolism;Metabolism	Global and overview maps;Amino acid metabolism	ko01100//Metabolic pathways;ko00310//Lysine degradation	K14157;K14157	GO:0005634//nucleus;GO:0005737//cytoplasm;GO:0005739//mitochondrion;GO:0005759//mitochondrial matrix;GO:0005829//cytosol;GO:0043231//intracellular membrane-bounded organelle	GO:0003714//transcription corepressor activity;GO:0003824//catalytic activity;GO:0004753//saccharopine dehydrogenase activity;GO:0004754//saccharopine dehydrogenase (NAD+, L-lysine-forming) activity;GO:0016491//oxidoreductase activity;GO:0042393//histone binding;GO:0047130//saccharopine dehydrogenase (NADP+, L-lysine-forming) activity;GO:0047131//saccharopine dehydrogenase (NAD+, L-glutamate-form…	GO:0000122//negative regulation of transcription by RNA polymerase II;GO:0006554//lysine catabolic process;GO:0008152//metabolic process;GO:0019477//L-lysine catabolic process;GO:0019878//lysine biosynthetic process via aminoadipic acid;GO:0031061//negative regulation of histone methylation;GO:0033512//L-lysine catabolic process to acetyl-CoA via saccharopine	--
ENSG00000008323	4	4	0.182	0.209	0.182	0.209	0.199564491882186	1	1	PLEKHG6	pleckstrin homology and RhoGEF domain containing G6 [Source:HGNC Symbol;Acc:HGNC:25562]	-	-	-	-	GO:0000922//spindle pole;GO:0005737//cytoplasm;GO:0005813//centrosome;GO:0005819//spindle;GO:0005829//cytosol;GO:0005856//cytoskeleton;GO:0005902//microvillus;GO:0030054//cell junction;GO:0032154//cleavage furrow;GO:0042995//cell projection	GO:0005085//guanyl-nucleotide exchange factor activity;GO:0005096//GTPase activator activity;GO:0005515//protein binding	GO:0050790//regulation of catalytic activity;GO:0051056//regulation of small GTPase mediated signal transduction	--
ENSG00000008324	238	155	14.721	10.767	14.721	10.767	-0.45125934825215	0.00573875655668344	0.0110783441537543	SS18L2	SS18 like 2 [Source:HGNC Symbol;Acc:HGNC:15593]	-	-	-	-	GO:0005634//nucleus	GO:0003713//transcription coactivator activity;GO:0005515//protein binding	GO:0045893//positive regulation of transcription, DNA-templated;GO:0045944//positive regulation of transcription by RNA polymerase II;GO:0050775//positive regulation of dendrite morphogenesis	--
ENSG00000008382	50	77	2.523	3.575	2.523	3.575	0.502803035576814	0.0019252933816234	0.00400083375532708	MPND	MPN domain containing [Source:HGNC Symbol;Acc:HGNC:25934]	-	-	-	-	-	GO:0003713//transcription coactivator activity;GO:0004843//thiol-dependent deubiquitinase;GO:0005515//protein binding;GO:0008233//peptidase activity;GO:0008237//metallopeptidase activity;GO:0016787//hydrolase activity;GO:0042393//histone binding;GO:0046872//metal ion binding;GO:0070122//isopeptidase activity;GO:0140492//metal-dependent deubiquitinase activity	GO:0006338//chromatin remodeling;GO:0006508//proteolysis;GO:0045944//positive regulation of transcription by RNA polymerase II	--
ENSG00000008394	1326	1461	98.335	119.226	98.335	119.226	0.27792197728554	5.15931837321284e-09	1.87745832953202e-08	MGST1	microsomal glutathione S-transferase 1 [Source:HGNC Symbol;Acc:HGNC:7061]	Metabolism;Human Diseases;Human Diseases;Human Diseases;Human Diseases;Human Diseases;Metabolism;Metabolism;Human Diseases;Human Diseases;Metabolism;Metabolism	Global and overview maps;Cancer: overview;Cancer: overview;Cancer: overview;Cancer: specific types;Cardiovascular disease;Xenobiotics biodegradation and metabolism;Xenobiotics biodegradation and metabolism;Drug resistance: antineoplastic;Cancer: overview;Xenobiotics biodegradation and metabolism;Metabolism of other amino acids	ko01100//Metabolic pathways;ko05200//Pathways in cancer;ko05208//Chemical carcinogenesis - reactive oxygen species;ko05207//Chemical carcinogenesis - receptor activation;ko05225//Hepatocellular carcinoma;ko05418//Fluid shear stress and atherosclerosis;ko00983//Drug metabolism - other enzymes;ko00980//Metabolism of xenobiotics by cytochrome P450;ko01524//Platinum drug resistance;ko05204//Chemical …	K00799;K00799;K00799;K00799;K00799;K00799;K00799;K00799;K00799;K00799;K00799;K00799	GO:0005739//mitochondrion;GO:0005741//mitochondrial outer membrane;GO:0005778//peroxisomal membrane;GO:0005783//endoplasmic reticulum;GO:0005789//endoplasmic reticulum membrane;GO:0005886//plasma membrane;GO:0016020//membrane;GO:0016021//integral component of membrane;GO:0035577//azurophil granule membrane;GO:0043231//intracellular membrane-bounded organelle	GO:0004364//glutathione transferase activity;GO:0004602//glutathione peroxidase activity;GO:0005515//protein binding;GO:0016740//transferase activity	GO:0034635//glutathione transport;GO:0071449//cellular response to lipid hydroperoxide;GO:0098869//cellular oxidant detoxification	--
ENSG00000008405	633	714	14.965	19.210	14.965	19.21	0.360265240167426	4.47116895135364e-06	1.25549532150229e-05	CRY1	cryptochrome circadian regulator 1 [Source:HGNC Symbol;Acc:HGNC:2384]	Organismal Systems	Environmental adaptation	ko04710//Circadian rhythm	K02295	GO:0005634//nucleus;GO:0005737//cytoplasm;GO:0005739//mitochondrion	GO:0000166//nucleotide binding;GO:0003677//DNA binding;GO:0003690//double-stranded DNA binding;GO:0005515//protein binding;GO:0009881//photoreceptor activity;GO:0009882//blue light photoreceptor activity;GO:0016829//lyase activity;GO:0016922//nuclear receptor binding;GO:0019900//kinase binding;GO:0019901//protein kinase binding;GO:0019902//phosphatase binding;GO:0042826//histone deacetylase bindi…	GO:0000122//negative regulation of transcription by RNA polymerase II;GO:0006094//gluconeogenesis;GO:0006975//DNA damage induced protein phosphorylation;GO:0007623//circadian rhythm;GO:0009416//response to light stimulus;GO:0009785//blue light signaling pathway;GO:0014823//response to activity;GO:0018298//protein-chromophore linkage;GO:0019915//lipid storage;GO:0031397//negative regulation of pro…	--
ENSG00000008438	0	0	0.000	0.000	0.001	0.001	0	1	1	PGLYRP1	peptidoglycan recognition protein 1 [Source:HGNC Symbol;Acc:HGNC:8904]	-	-	-	-	GO:0005576//extracellular region;GO:0035580//specific granule lumen;GO:0070062//extracellular exosome;GO:0097013//phagocytic vesicle lumen;GO:1904724//tertiary granule lumen	GO:0008270//zinc ion binding;GO:0008745//N-acetylmuramoyl-L-alanine amidase activity;GO:0016019//peptidoglycan immune receptor activity;GO:0042834//peptidoglycan binding	GO:0002376//immune system process;GO:0009253//peptidoglycan catabolic process;GO:0009617//response to bacterium;GO:0016045//detection of bacterium;GO:0031640//killing of cells of other organism;GO:0032689//negative regulation of interferon-gamma production;GO:0032827//negative regulation of natural killer cell differentiation involved in immune response;GO:0042742//defense response to bacterium;G…	--
ENSG00000008441	687	889	13.608	19.053	13.608	19.053	0.485563129786517	4.42195972684687e-14	2.2802673579985e-13	NFIX	nuclear factor I X [Source:HGNC Symbol;Acc:HGNC:7788]	-	-	-	-	GO:0000785//chromatin;GO:0005634//nucleus;GO:0005654//nucleoplasm	GO:0000978//RNA polymerase II cis-regulatory region sequence-specific DNA binding;GO:0000981//DNA-binding transcription factor activity, RNA polymerase II-specific;GO:0003677//DNA binding;GO:0003700//DNA-binding transcription factor activity;GO:0005515//protein binding;GO:1990837//sequence-specific double-stranded DNA binding	GO:0000122//negative regulation of transcription by RNA polymerase II;GO:0006260//DNA replication;GO:0006355//regulation of transcription, DNA-templated;GO:0006357//regulation of transcription by RNA polymerase II;GO:0006366//transcription by RNA polymerase II;GO:0045893//positive regulation of transcription, DNA-templated;GO:0045944//positive regulation of transcription by RNA polymerase II	CTF/NFI
ENSG00000008513	128	95	1.847	1.350	1.847	1.35	-0.452224459044245	0.256455695650852	0.343655864182253	ST3GAL1	ST3 beta-galactoside alpha-2,3-sialyltransferase 1 [Source:HGNC Symbol;Acc:HGNC:10862]	Metabolism;Metabolism;Metabolism;Metabolism;Metabolism	Global and overview maps;Glycan biosynthesis and metabolism;Glycan biosynthesis and metabolism;Glycan biosynthesis and metabolism;Glycan biosynthesis and metabolism	ko01100//Metabolic pathways;ko00512//Mucin type O-glycan biosynthesis;ko00604//Glycosphingolipid biosynthesis - ganglio series;ko00603//Glycosphingolipid biosynthesis - globo and isoglobo series;ko00533//Glycosaminoglycan biosynthesis - keratan sulfate	K00780;K00780;K00780;K00780;K00780	GO:0000139//Golgi membrane;GO:0005576//extracellular region;GO:0005794//Golgi apparatus;GO:0016020//membrane;GO:0016021//integral component of membrane;GO:0032580//Golgi cisterna membrane;GO:0032588//trans-Golgi network membrane;GO:0070062//extracellular exosome;GO:1990675//Golgi medial cisterna membrane;GO:1990676//Golgi trans cisterna membrane	GO:0003836//beta-galactoside (CMP) alpha-2,3-sialyltransferase activity;GO:0008373//sialyltransferase activity;GO:0016740//transferase activity;GO:0016757//glycosyltransferase activity;GO:0047288//monosialoganglioside sialyltransferase activity	GO:0002319//memory B cell differentiation;GO:0006054//N-acetylneuraminate metabolic process;GO:0006464//cellular protein modification process;GO:0006468//protein phosphorylation;GO:0006486//protein glycosylation;GO:0006487//protein N-linked glycosylation;GO:0006629//lipid metabolic process;GO:0010706//ganglioside biosynthetic process via lactosylceramide;GO:0016266//O-glycan processing;GO:0018146…	--
ENSG00000008516	8	203	0.141	3.943	0.141	3.943	4.80552664270902	5.5247078704613e-56	1.16277029198868e-54	MMP25	matrix metallopeptidase 25 [Source:HGNC Symbol;Acc:HGNC:14246]	Organismal Systems	Endocrine system	ko04928//Parathyroid hormone synthesis, secretion and action	K08003	GO:0005576//extracellular region;GO:0005886//plasma membrane;GO:0016020//membrane;GO:0031012//extracellular matrix;GO:0031225//anchored component of membrane;GO:0035579//specific granule membrane	GO:0004222//metalloendopeptidase activity;GO:0005515//protein binding;GO:0008233//peptidase activity;GO:0008237//metallopeptidase activity;GO:0008270//zinc ion binding;GO:0016787//hydrolase activity;GO:0046872//metal ion binding	GO:0006508//proteolysis;GO:0006954//inflammatory response;GO:0030198//extracellular matrix organization;GO:0030574//collagen catabolic process;GO:0060022//hard palate development	--
ENSG00000008517	72	170	5.263	13.363	5.263	13.363	1.34428662996877	1.5819937957585e-13	7.90695947886397e-13	IL32	interleukin 32 [Source:HGNC Symbol;Acc:HGNC:16830]	Environmental Information Processing	Signaling molecules and interaction	ko04060//Cytokine-cytokine receptor interaction	K22632	GO:0005576//extracellular region;GO:0005615//extracellular space;GO:0005829//cytosol;GO:0016020//membrane	GO:0005125//cytokine activity;GO:0005515//protein binding	GO:0006952//defense response;GO:0006955//immune response;GO:0007155//cell adhesion;GO:0007165//signal transduction;GO:0010628//positive regulation of gene expression;GO:0034346//positive regulation of type III interferon production;GO:1903901//negative regulation of viral life cycle;GO:1905636//positive regulation of RNA polymerase II regulatory region sequence-specific DNA binding	--
ENSG00000008710	4448	6583.14	45.608	71.220	45.608	71.22	0.642995529117364	1.56399318445289e-111	7.56281857659982e-110	PKD1	polycystin 1, transient receptor potential channel interacting [Source:HGNC Symbol;Acc:HGNC:9008]	-	-	-	-	GO:0000139//Golgi membrane;GO:0002133//polycystin complex;GO:0005634//nucleus;GO:0005737//cytoplasm;GO:0005783//endoplasmic reticulum;GO:0005794//Golgi apparatus;GO:0005886//plasma membrane;GO:0005887//integral component of plasma membrane;GO:0005929//cilium;GO:0009986//cell surface;GO:0016020//membrane;GO:0016021//integral component of membrane;GO:0016323//basolateral plasma membrane;GO:0016328/…	GO:0005261//cation channel activity;GO:0005262//calcium channel activity;GO:0005515//protein binding;GO:0019901//protein kinase binding;GO:0019904//protein domain specific binding;GO:0030246//carbohydrate binding;GO:0042813//Wnt-activated receptor activity;GO:0044325//transmembrane transporter binding	GO:0001502//cartilage condensation;GO:0001568//blood vessel development;GO:0001701//in utero embryonic development;GO:0001822//kidney development;GO:0001889//liver development;GO:0001892//embryonic placenta development;GO:0006611//protein export from nucleus;GO:0006807//nitrogen compound metabolic process;GO:0006816//calcium ion transport;GO:0007156//homophilic cell adhesion via plasma membrane a…	--
ENSG00000008735	11	19	0.125	0.248	0.125	0.248	0.988412025724788	0.098988955823719	0.150145472876466	MAPK8IP2	mitogen-activated protein kinase 8 interacting protein 2 [Source:HGNC Symbol;Acc:HGNC:6883]	Environmental Information Processing	Signal transduction	ko04010//MAPK signaling pathway	K04435	GO:0005737//cytoplasm;GO:0014069//postsynaptic density;GO:0032991//protein-containing complex;GO:0043025//neuronal cell body	GO:0001540//amyloid-beta binding;GO:0005078//MAP-kinase scaffold activity;GO:0005198//structural molecule activity;GO:0005515//protein binding;GO:0019894//kinesin binding;GO:0019901//protein kinase binding;GO:0044877//protein-containing complex binding	GO:0001662//behavioral fear response;GO:0007172//signal complex assembly;GO:0007254//JNK cascade;GO:0007617//mating behavior;GO:0010469//regulation of signaling receptor activity;GO:0032874//positive regulation of stress-activated MAPK cascade;GO:0035176//social behavior;GO:0046328//regulation of JNK cascade;GO:0046958//nonassociative learning;GO:0048813//dendrite morphogenesis;GO:0051966//regula…	--
ENSG00000008838	843	948	21.583	26.981	21.583	26.981	0.322048409152862	2.17677462782364e-07	6.95473758269392e-07	MED24	mediator complex subunit 24 [Source:HGNC Symbol;Acc:HGNC:22963]	Organismal Systems	Endocrine system	ko04919//Thyroid hormone signaling pathway	K15167	GO:0000151//ubiquitin ligase complex;GO:0005634//nucleus;GO:0005654//nucleoplasm;GO:0016592//mediator complex;GO:0070847//core mediator complex	GO:0003712//transcription coregulator activity;GO:0003713//transcription coactivator activity;GO:0004402//histone acetyltransferase activity;GO:0005515//protein binding;GO:0030374//nuclear receptor coactivator activity;GO:0042809//vitamin D receptor binding;GO:0044877//protein-containing complex binding;GO:0046966//thyroid hormone receptor binding;GO:0061630//ubiquitin protein ligase activity	GO:0016567//protein ubiquitination;GO:0016573//histone acetylation;GO:0032968//positive regulation of transcription elongation from RNA polymerase II promoter;GO:0045893//positive regulation of transcription, DNA-templated;GO:0051123//RNA polymerase II preinitiation complex assembly;GO:0060261//positive regulation of transcription initiation from RNA polymerase II promoter	--
ENSG00000008853	581.32	429.31	7.720	6.562	7.72	6.562	-0.234465253637023	0.0137567130690069	0.0248465656301358	RHOBTB2	Rho related BTB domain containing 2 [Source:HGNC Symbol;Acc:HGNC:18756]	Genetic Information Processing	Folding, sorting and degradation	ko04120//Ubiquitin mediated proteolysis	K07868	GO:0005856//cytoskeleton;GO:0005886//plasma membrane;GO:0005938//cell cortex;GO:0010008//endosome membrane;GO:0031410//cytoplasmic vesicle;GO:0042995//cell projection	GO:0000166//nucleotide binding;GO:0003924//GTPase activity;GO:0005515//protein binding;GO:0005525//GTP binding;GO:0019901//protein kinase binding	GO:0007015//actin filament organization;GO:0007163//establishment or maintenance of cell polarity;GO:0007264//small GTPase mediated signal transduction;GO:0008360//regulation of cell shape;GO:0030865//cortical cytoskeleton organization;GO:0032956//regulation of actin cytoskeleton organization;GO:0043652//engulfment of apoptotic cell	--
ENSG00000008869	612	693	5.713	7.440	5.713	7.44	0.381054091411445	4.48796395901778e-06	1.2599868895807e-05	HEATR5B	HEAT repeat containing 5B [Source:HGNC Symbol;Acc:HGNC:29273]	-	-	-	-	GO:0005737//cytoplasm;GO:0005829//cytosol;GO:0016020//membrane;GO:0016607//nuclear speck;GO:0030136//clathrin-coated vesicle;GO:0030139//endocytic vesicle;GO:0031410//cytoplasmic vesicle;GO:0043231//intracellular membrane-bounded organelle;GO:0048471//perinuclear region of cytoplasm	GO:0005515//protein binding	GO:0006897//endocytosis;GO:0008104//protein localization;GO:0015031//protein transport;GO:0042147//retrograde transport, endosome to Golgi	--
ENSG00000008952	1644	1248	37.773	32.772	37.773	32.772	-0.20489164984178	0.00073328499684903	0.00161716629691216	SEC62	SEC62 homolog, preprotein translocation factor [Source:HGNC Symbol;Acc:HGNC:11846]	Genetic Information Processing;Genetic Information Processing	Folding, sorting and degradation;Folding, sorting and degradation	ko04141//Protein processing in endoplasmic reticulum;ko03060//Protein export	K12275;K12275	GO:0005783//endoplasmic reticulum;GO:0005789//endoplasmic reticulum membrane;GO:0005791//rough endoplasmic reticulum;GO:0016020//membrane;GO:0016021//integral component of membrane;GO:0030176//integral component of endoplasmic reticulum membrane	GO:0038023//signaling receptor activity	GO:0006613//cotranslational protein targeting to membrane;GO:0006620//posttranslational protein targeting to endoplasmic reticulum membrane;GO:0015031//protein transport;GO:0031204//posttranslational protein targeting to membrane, translocation	--
ENSG00000008988	4257	3154	527.141	448.102	527.141	448.102	-0.234361740799425	5.0441367628144e-09	1.83639196140892e-08	RPS20	ribosomal protein S20 [Source:HGNC Symbol;Acc:HGNC:10405]	Human Diseases;Genetic Information Processing	Infectious disease: viral;Translation	ko05171//Coronavirus disease - COVID-19;ko03010//Ribosome	K02969;K02969	GO:0005654//nucleoplasm;GO:0005737//cytoplasm;GO:0005829//cytosol;GO:0005840//ribosome;GO:0015935//small ribosomal subunit;GO:0016020//membrane;GO:0022626//cytosolic ribosome;GO:0022627//cytosolic small ribosomal subunit;GO:0070062//extracellular exosome	GO:0003723//RNA binding;GO:0003735//structural constituent of ribosome;GO:0005515//protein binding;GO:0097371//MDM2/MDM4 family protein binding;GO:1990948//ubiquitin ligase inhibitor activity	GO:0002181//cytoplasmic translation;GO:0006412//translation;GO:1901798//positive regulation of signal transduction by p53 class mediator;GO:1904667//negative regulation of ubiquitin protein ligase activity	--
ENSG00000009307	8436	7004	161.802	151.096	161.802	151.096	-0.0987639725210734	0.0315483956025245	0.0531959469759543	CSDE1	cold shock domain containing E1 [Source:HGNC Symbol;Acc:HGNC:29905]	-	-	-	-	GO:0000932//P-body;GO:0005737//cytoplasm;GO:0005794//Golgi apparatus;GO:0005829//cytosol;GO:0005886//plasma membrane;GO:0010494//cytoplasmic stress granule;GO:0070937//CRD-mediated mRNA stability complex;GO:0106002//mCRD-mediated mRNA stability complex	GO:0003676//nucleic acid binding;GO:0003723//RNA binding;GO:0005515//protein binding;GO:0035613//RNA stem-loop binding	GO:0006446//regulation of translational initiation;GO:0008584//male gonad development;GO:0034063//stress granule assembly;GO:0070934//CRD-mediated mRNA stabilization;GO:0070966//nuclear-transcribed mRNA catabolic process, no-go decay;GO:0075522//IRES-dependent viral translational initiation;GO:1900152//negative regulation of nuclear-transcribed mRNA catabolic process, deadenylation-dependent deca…	CSD
ENSG00000009335	3784	2430	47.340	34.801	47.34	34.801	-0.443930943840107	5.60407908172574e-25	4.97425127501828e-24	UBE3C	ubiquitin protein ligase E3C [Source:HGNC Symbol;Acc:HGNC:16803]	Genetic Information Processing	Folding, sorting and degradation	ko04120//Ubiquitin mediated proteolysis	K10589	GO:0000502//proteasome complex;GO:0005634//nucleus	GO:0004842//ubiquitin-protein transferase activity;GO:0005515//protein binding;GO:0016740//transferase activity;GO:0061630//ubiquitin protein ligase activity	GO:0000209//protein polyubiquitination;GO:0006511//ubiquitin-dependent protein catabolic process;GO:0016567//protein ubiquitination;GO:0035519//protein K29-linked ubiquitination;GO:0070936//protein K48-linked ubiquitination	--
ENSG00000009413	1618	2271	10.595	20.811	10.595	20.811	0.973962702705716	1.34941848570707e-42	2.08961031519511e-41	REV3L	REV3 like, DNA directed polymerase zeta catalytic subunit [Source:HGNC Symbol;Acc:HGNC:9968]	Human Diseases;Genetic Information Processing	Drug resistance: antineoplastic;Replication and repair	ko01524//Platinum drug resistance;ko03460//Fanconi anemia pathway	K02350;K02350	GO:0005634//nucleus;GO:0005654//nucleoplasm;GO:0005730//nucleolus;GO:0016035//zeta DNA polymerase complex	GO:0000166//nucleotide binding;GO:0003676//nucleic acid binding;GO:0003677//DNA binding;GO:0003887//DNA-directed DNA polymerase activity;GO:0005515//protein binding;GO:0016740//transferase activity;GO:0016779//nucleotidyltransferase activity;GO:0046872//metal ion binding;GO:0051536//iron-sulfur cluster binding;GO:0051539//4 iron, 4 sulfur cluster binding	GO:0000724//double-strand break repair via homologous recombination;GO:0006260//DNA replication;GO:0006261//DNA-dependent DNA replication;GO:0006281//DNA repair;GO:0006974//cellular response to DNA damage stimulus;GO:0019985//translesion synthesis;GO:0042276//error-prone translesion synthesis	--
ENSG00000009694	179	914	0.900	5.286	0.9	5.286	2.55417951842453	1.35930740510658e-135	8.43626847799221e-134	TENM1	teneurin transmembrane protein 1 [Source:HGNC Symbol;Acc:HGNC:8117]	-	-	-	-	GO:0005576//extracellular region;GO:0005634//nucleus;GO:0005737//cytoplasm;GO:0005783//endoplasmic reticulum;GO:0005794//Golgi apparatus;GO:0005856//cytoskeleton;GO:0005886//plasma membrane;GO:0005887//integral component of plasma membrane;GO:0016020//membrane;GO:0016021//integral component of membrane;GO:0016363//nuclear matrix;GO:0016607//nuclear speck;GO:0043005//neuron projection;GO:0048471//…	GO:0008201//heparin binding;GO:0042802//identical protein binding;GO:0042803//protein homodimerization activity;GO:0046982//protein heterodimerization activity;GO:0050839//cell adhesion molecule binding	GO:0006359//regulation of transcription by RNA polymerase III;GO:0006955//immune response;GO:0007157//heterophilic cell-cell adhesion via plasma membrane cell adhesion molecules;GO:0007165//signal transduction;GO:0007218//neuropeptide signaling pathway;GO:0007399//nervous system development;GO:0008285//negative regulation of cell population proliferation;GO:0030838//positive regulation of actin f…	--
ENSG00000009709	0	0	0.000	0.000	0.001	0.001	0	1	1	PAX7	paired box 7 [Source:HGNC Symbol;Acc:HGNC:8621]	Human Diseases	Cancer: overview	ko05202//Transcriptional misregulation in cancer	K09381	GO:0000785//chromatin;GO:0005634//nucleus	GO:0000978//RNA polymerase II cis-regulatory region sequence-specific DNA binding;GO:0000981//DNA-binding transcription factor activity, RNA polymerase II-specific;GO:0003677//DNA binding;GO:0003700//DNA-binding transcription factor activity;GO:0005515//protein binding;GO:1990837//sequence-specific double-stranded DNA binding	GO:0006355//regulation of transcription, DNA-templated;GO:0006357//regulation of transcription by RNA polymerase II;GO:0007517//muscle organ development;GO:0009653//anatomical structure morphogenesis;GO:0043066//negative regulation of apoptotic process;GO:0048856//anatomical structure development	PAX
ENSG00000009724	27	46	0.712	1.395	0.712	1.395	0.970315975750152	0.00718924118069228	0.0136658866480686	MASP2	MBL associated serine protease 2 [Source:HGNC Symbol;Acc:HGNC:6902]	Human Diseases;Human Diseases;Organismal Systems	Infectious disease: viral;Infectious disease: bacterial;Immune system	ko05171//Coronavirus disease - COVID-19;ko05150//Staphylococcus aureus infection;ko04610//Complement and coagulation cascades	K03993;K03993;K03993	GO:0005576//extracellular region;GO:0005615//extracellular space;GO:0070062//extracellular exosome	GO:0001855//complement component C4b binding;GO:0004252//serine-type endopeptidase activity;GO:0005509//calcium ion binding;GO:0005515//protein binding;GO:0008233//peptidase activity;GO:0008236//serine-type peptidase activity;GO:0016787//hydrolase activity;GO:0042802//identical protein binding;GO:0046872//metal ion binding;GO:0048306//calcium-dependent protein binding	GO:0001867//complement activation, lectin pathway;GO:0002376//immune system process;GO:0006508//proteolysis;GO:0006958//complement activation, classical pathway;GO:0045087//innate immune response	--
ENSG00000009765	0	1	0.000	0.010	0.001	0.01	3.32192809488736	1	1	IYD	iodotyrosine deiodinase [Source:HGNC Symbol;Acc:HGNC:21071]	Organismal Systems	Endocrine system	ko04918//Thyroid hormone synthesis	K17231	GO:0005654//nucleoplasm;GO:0005886//plasma membrane;GO:0005887//integral component of plasma membrane;GO:0016020//membrane;GO:0016021//integral component of membrane;GO:0030659//cytoplasmic vesicle membrane;GO:0031410//cytoplasmic vesicle	GO:0005515//protein binding;GO:0010181//FMN binding;GO:0016491//oxidoreductase activity;GO:0140616//iodotyrosine deiodinase activity	GO:0006570//tyrosine metabolic process;GO:0042403//thyroid hormone metabolic process	--
ENSG00000009780	106	159	3.393	6.878	3.393	6.878	1.01942768581581	1.87267255482572e-05	4.94154840212129e-05	FAM76A	family with sequence similarity 76 member A [Source:HGNC Symbol;Acc:HGNC:28530]	-	-	-	-	GO:0005654//nucleoplasm	-	-	--
ENSG00000009790	1	3.45	0.082	0.324	0.082	0.324	1.98229799826654	0.375062492188551	0.479559179727498	TRAF3IP3	TRAF3 interacting protein 3 [Source:HGNC Symbol;Acc:HGNC:30766]	-	-	-	-	GO:0000139//Golgi membrane;GO:0005739//mitochondrion;GO:0005741//mitochondrial outer membrane;GO:0005764//lysosome;GO:0005765//lysosomal membrane;GO:0005794//Golgi apparatus;GO:0005886//plasma membrane;GO:0016020//membrane;GO:0016021//integral component of membrane	GO:0005515//protein binding	-	--
ENSG00000009830	575	536	18.871	14.040	18.871	14.04	-0.426627939697317	0.279706519044401	0.371684528889483	POMT2	protein O-mannosyltransferase 2 [Source:HGNC Symbol;Acc:HGNC:19743]	Metabolism;Metabolism;Metabolism	Global and overview maps;Glycan biosynthesis and metabolism;Glycan biosynthesis and metabolism	ko01100//Metabolic pathways;ko00514//Other types of O-glycan biosynthesis;ko00515//Mannose type O-glycan biosynthesis	K00728;K00728;K00728	GO:0005654//nucleoplasm;GO:0005730//nucleolus;GO:0005783//endoplasmic reticulum;GO:0005789//endoplasmic reticulum membrane;GO:0005829//cytosol;GO:0016020//membrane;GO:0016021//integral component of membrane	GO:0000030//mannosyltransferase activity;GO:0004169//dolichyl-phosphate-mannose-protein mannosyltransferase activity;GO:0016740//transferase activity;GO:0016757//glycosyltransferase activity;GO:0046872//metal ion binding	GO:0006486//protein glycosylation;GO:0006493//protein O-linked glycosylation;GO:0035269//protein O-linked mannosylation;GO:0097502//mannosylation;GO:1904100//positive regulation of protein O-linked glycosylation	--
ENSG00000009844	1744	1168	63.605	46.669	63.605	46.669	-0.446675626187824	7.88678190700107e-11	3.29343655581364e-10	VTA1	vesicle trafficking 1 [Source:HGNC Symbol;Acc:HGNC:20954]	Cellular Processes	Transport and catabolism	ko04144//Endocytosis	K12199	GO:0005654//nucleoplasm;GO:0005737//cytoplasm;GO:0005768//endosome;GO:0005771//multivesicular body;GO:0005829//cytosol;GO:0010008//endosome membrane;GO:0016020//membrane;GO:0043231//intracellular membrane-bounded organelle;GO:0070062//extracellular exosome	GO:0005515//protein binding;GO:0008022//protein C-terminus binding	GO:0015031//protein transport;GO:0016236//macroautophagy;GO:0032511//late endosome to vacuole transport via multivesicular body sorting pathway;GO:0036258//multivesicular body assembly;GO:0046755//viral budding;GO:0071985//multivesicular body sorting pathway;GO:1904903//ESCRT III complex disassembly	--
ENSG00000009950	0	10	0.000	0.235	0.001	0.235	7.876516946565	0.000979250329958916	0.00212074491021739	MLXIPL	MLX interacting protein like [Source:HGNC Symbol;Acc:HGNC:12744]	Human Diseases;Human Diseases	Endocrine and metabolic disease;Endocrine and metabolic disease	ko04932//Non-alcoholic fatty liver disease;ko04931//Insulin resistance	K09113;K09113	GO:0000785//chromatin;GO:0005634//nucleus;GO:0005654//nucleoplasm;GO:0005667//transcription regulator complex;GO:0005737//cytoplasm;GO:0005829//cytosol	GO:0000978//RNA polymerase II cis-regulatory region sequence-specific DNA binding;GO:0000981//DNA-binding transcription factor activity, RNA polymerase II-specific;GO:0001227//DNA-binding transcription repressor activity, RNA polymerase II-specific;GO:0003677//DNA binding;GO:0003700//DNA-binding transcription factor activity;GO:0035538//carbohydrate response element binding;GO:0046982//protein he…	GO:0000122//negative regulation of transcription by RNA polymerase II;GO:0006355//regulation of transcription, DNA-templated;GO:0006357//regulation of transcription by RNA polymerase II;GO:0008284//positive regulation of cell population proliferation;GO:0009653//anatomical structure morphogenesis;GO:0010255//glucose mediated signaling pathway;GO:0033137//negative regulation of peptidyl-serine pho…	bHLH
ENSG00000009954	5414	3551	59.804	45.231	59.804	45.231	-0.402930090058466	4.27169162818517e-28	4.29457569047902e-27	BAZ1B	bromodomain adjacent to zinc finger domain 1B [Source:HGNC Symbol;Acc:HGNC:961]	-	-	-	-	GO:0000793//condensed chromosome;GO:0005634//nucleus;GO:0005654//nucleoplasm;GO:0005721//pericentric heterochromatin;GO:0005730//nucleolus;GO:0043596//nuclear replication fork;GO:0090535//WICH complex;GO:0110016//B-WICH complex	GO:0000166//nucleotide binding;GO:0004712//protein serine/threonine/tyrosine kinase activity;GO:0004713//protein tyrosine kinase activity;GO:0004715//non-membrane spanning protein tyrosine kinase activity;GO:0005515//protein binding;GO:0005524//ATP binding;GO:0008270//zinc ion binding;GO:0016301//kinase activity;GO:0016740//transferase activity;GO:0035173//histone kinase activity;GO:0042393//hist…	GO:0006333//chromatin assembly or disassembly;GO:0006338//chromatin remodeling;GO:0006357//regulation of transcription by RNA polymerase II;GO:0006974//cellular response to DNA damage stimulus;GO:0016310//phosphorylation;GO:0016572//histone phosphorylation;GO:0016584//nucleosome positioning;GO:0018108//peptidyl-tyrosine phosphorylation;GO:0035066//positive regulation of histone acetylation;GO:004…	--
ENSG00000010017	1383	1413	26.467	31.096	26.467	31.096	0.232534336294359	7.04821134112896e-05	0.000175942998545617	RANBP9	RAN binding protein 9 [Source:HGNC Symbol;Acc:HGNC:13727]	-	-	-	-	GO:0000151//ubiquitin ligase complex;GO:0005634//nucleus;GO:0005654//nucleoplasm;GO:0005737//cytoplasm;GO:0005829//cytosol;GO:0005875//microtubule associated complex;GO:0005886//plasma membrane;GO:0016020//membrane;GO:0016604//nuclear body	GO:0005515//protein binding;GO:0019899//enzyme binding;GO:0031267//small GTPase binding	GO:0007010//cytoskeleton organization;GO:0007020//microtubule nucleation;GO:0007166//cell surface receptor signaling pathway;GO:0065003//protein-containing complex assembly;GO:0070373//negative regulation of ERK1 and ERK2 cascade;GO:1902993//positive regulation of amyloid precursor protein catabolic process	--
ENSG00000010030	24	49	0.968	2.386	0.968	2.386	1.30151509042063	0.000657484698474958	0.00146103591581044	ETV7	ETS variant transcription factor 7 [Source:HGNC Symbol;Acc:HGNC:18160]	Human Diseases	Cancer: overview	ko05202//Transcriptional misregulation in cancer	K03211	GO:0000785//chromatin;GO:0005634//nucleus;GO:0005654//nucleoplasm	GO:0000977//RNA polymerase II transcription regulatory region sequence-specific DNA binding;GO:0000981//DNA-binding transcription factor activity, RNA polymerase II-specific;GO:0001227//DNA-binding transcription repressor activity, RNA polymerase II-specific;GO:0003677//DNA binding;GO:0003700//DNA-binding transcription factor activity;GO:0005515//protein binding;GO:0043565//sequence-specific DNA …	GO:0000122//negative regulation of transcription by RNA polymerase II;GO:0006355//regulation of transcription, DNA-templated;GO:0006357//regulation of transcription by RNA polymerase II;GO:0006366//transcription by RNA polymerase II;GO:0009887//animal organ morphogenesis;GO:0030154//cell differentiation	ETS
ENSG00000010072	369.82	258.98	8.926	6.160	8.926	6.16	-0.535083455669591	0.00927296549738597	0.0172340283070965	SPRTN	SprT-like N-terminal domain [Source:HGNC Symbol;Acc:HGNC:25356]	-	-	-	-	GO:0000785//chromatin;GO:0005634//nucleus;GO:0005654//nucleoplasm;GO:0005694//chromosome;GO:0016607//nuclear speck	GO:0003677//DNA binding;GO:0003690//double-stranded DNA binding;GO:0003697//single-stranded DNA binding;GO:0004222//metalloendopeptidase activity;GO:0005515//protein binding;GO:0008233//peptidase activity;GO:0008237//metallopeptidase activity;GO:0016787//hydrolase activity;GO:0031593//polyubiquitin modification-dependent protein binding;GO:0043130//ubiquitin binding;GO:0046872//metal ion binding;…	GO:0006281//DNA repair;GO:0006508//proteolysis;GO:0006974//cellular response to DNA damage stimulus;GO:0009411//response to UV;GO:0016540//protein autoprocessing;GO:0019985//translesion synthesis;GO:0031398//positive regulation of protein ubiquitination;GO:0050896//response to stimulus;GO:0106300//protein-DNA covalent cross-linking repair	--
ENSG00000010165	496	330	9.623	7.396	9.623	7.396	-0.379741504014704	0.00024510950932094	0.000574729481620599	METTL13	methyltransferase 13, eEF1A lysine and N-terminal methyltransferase [Source:HGNC Symbol;Acc:HGNC:24248]	-	-	-	-	GO:0005634//nucleus;GO:0005737//cytoplasm;GO:0005739//mitochondrion	GO:0003824//catalytic activity;GO:0005515//protein binding;GO:0008168//methyltransferase activity;GO:0016740//transferase activity	GO:0000122//negative regulation of transcription by RNA polymerase II;GO:0008152//metabolic process;GO:0032259//methylation;GO:1902807//negative regulation of cell cycle G1/S phase transition	--
ENSG00000010219	95	79	3.116	3.144	3.116	3.144	0.0129059841969373	0.820936276135254	0.911483269263005	DYRK4	dual specificity tyrosine phosphorylation regulated kinase 4 [Source:HGNC Symbol;Acc:HGNC:3095]	-	-	-	-	GO:0005634//nucleus;GO:0005737//cytoplasm;GO:0005856//cytoskeleton;GO:0043231//intracellular membrane-bounded organelle	GO:0000166//nucleotide binding;GO:0004672//protein kinase activity;GO:0004674//protein serine/threonine kinase activity;GO:0004712//protein serine/threonine/tyrosine kinase activity;GO:0004713//protein tyrosine kinase activity;GO:0005515//protein binding;GO:0005524//ATP binding;GO:0016301//kinase activity;GO:0016740//transferase activity;GO:0046872//metal ion binding;GO:0106310//protein serine ki…	GO:0006468//protein phosphorylation;GO:0016310//phosphorylation;GO:0018105//peptidyl-serine phosphorylation;GO:0018107//peptidyl-threonine phosphorylation;GO:0018108//peptidyl-tyrosine phosphorylation	--
ENSG00000010244	5753.02	4305	150.346	115.738	150.346	115.738	-0.377423866016744	1.02255605649807e-09	3.95766601390512e-09	ZNF207	zinc finger protein 207 [Source:HGNC Symbol;Acc:HGNC:12998]	-	-	-	-	GO:0000775//chromosome, centromeric region;GO:0000776//kinetochore;GO:0005634//nucleus;GO:0005654//nucleoplasm;GO:0005694//chromosome;GO:0005730//nucleolus;GO:0005737//cytoplasm;GO:0005819//spindle;GO:0005856//cytoskeleton;GO:0005874//microtubule;GO:1990047//spindle matrix	GO:0003677//DNA binding;GO:0003723//RNA binding;GO:0005515//protein binding;GO:0008017//microtubule binding;GO:0008201//heparin binding;GO:0046872//metal ion binding	GO:0000070//mitotic sister chromatid segregation;GO:0001578//microtubule bundle formation;GO:0007049//cell cycle;GO:0007059//chromosome segregation;GO:0007094//mitotic spindle assembly checkpoint signaling;GO:0008608//attachment of spindle microtubules to kinetochore;GO:0046785//microtubule polymerization;GO:0050821//protein stabilization;GO:0051301//cell division;GO:0051983//regulation of chromo…	Others
ENSG00000010256	4015	3432	164.085	161.573	164.085	161.573	-0.0222572258140219	0.534595420849913	0.635116603683625	UQCRC1	ubiquinol-cytochrome c reductase core protein 1 [Source:HGNC Symbol;Acc:HGNC:12585]	Metabolism;Human Diseases;Human Diseases;Human Diseases;Human Diseases;Human Diseases;Human Diseases;Organismal Systems;Human Diseases;Human Diseases;Human Diseases;Metabolism;Organismal Systems	Global and overview maps;Neurodegenerative disease;Neurodegenerative disease;Neurodegenerative disease;Neurodegenerative disease;Neurodegenerative disease;Neurodegenerative disease;Environmental adaptation;Cancer: overview;Cardiovascular disease;Endocrine and metabolic disease;Energy metabolism;Circulatory system	ko01100//Metabolic pathways;ko05022//Pathways of neurodegeneration - multiple diseases;ko05010//Alzheimer disease;ko05014//Amyotrophic lateral sclerosis;ko05016//Huntington disease;ko05020//Prion disease;ko05012//Parkinson disease;ko04714//Thermogenesis;ko05208//Chemical carcinogenesis - reactive oxygen species;ko05415//Diabetic cardiomyopathy;ko04932//Non-alcoholic fatty liver disease;ko00190//O…	K00414;K00414;K00414;K00414;K00414;K00414;K00414;K00414;K00414;K00414;K00414;K00414;K00414	GO:0005739//mitochondrion;GO:0005743//mitochondrial inner membrane;GO:0005746//mitochondrial respirasome;GO:0005750//mitochondrial respiratory chain complex III;GO:0016020//membrane;GO:0070469//respirasome	GO:0005515//protein binding;GO:0008121//ubiquinol-cytochrome-c reductase activity;GO:0031625//ubiquitin protein ligase binding;GO:0044877//protein-containing complex binding;GO:0046872//metal ion binding	GO:0006119//oxidative phosphorylation;GO:0006122//mitochondrial electron transport, ubiquinol to cytochrome c;GO:0009060//aerobic respiration;GO:0014823//response to activity;GO:0043279//response to alkaloid;GO:0045333//cellular respiration;GO:1902600//proton transmembrane transport	--
ENSG00000010270	929	826	38.706	38.408	38.706	38.408	-0.0111503815730403	0.680000425916919	0.779942281297607	STARD3NL	STARD3 N-terminal like [Source:HGNC Symbol;Acc:HGNC:19169]	-	-	-	-	GO:0005765//lysosomal membrane;GO:0005768//endosome;GO:0005789//endoplasmic reticulum membrane;GO:0005829//cytosol;GO:0010008//endosome membrane;GO:0016020//membrane;GO:0016021//integral component of membrane;GO:0031902//late endosome membrane;GO:0043231//intracellular membrane-bounded organelle;GO:0044232//organelle membrane contact site;GO:0140284//endoplasmic reticulum-endosome membrane contac…	GO:0005515//protein binding;GO:0015485//cholesterol binding;GO:0042803//protein homodimerization activity	GO:0099044//vesicle tethering to endoplasmic reticulum	--
ENSG00000010278	708	664	36.151	36.672	36.151	36.672	0.0206433940065265	0.182515798134821	0.257673208113677	CD9	CD9 molecule [Source:HGNC Symbol;Acc:HGNC:1709]	Organismal Systems	Immune system	ko04640//Hematopoietic cell lineage	K06460	GO:0005576//extracellular region;GO:0005615//extracellular space;GO:0005886//plasma membrane;GO:0005887//integral component of plasma membrane;GO:0005925//focal adhesion;GO:0009897//external side of plasma membrane;GO:0016020//membrane;GO:0016021//integral component of membrane;GO:0030666//endocytic vesicle membrane;GO:0030669//clathrin-coated endocytic vesicle membrane;GO:0031092//platelet alpha…	GO:0005178//integrin binding;GO:0005515//protein binding	GO:0007155//cell adhesion;GO:0007338//single fertilization;GO:0007342//fusion of sperm to egg plasma membrane involved in single fertilization;GO:0008285//negative regulation of cell population proliferation;GO:0008347//glial cell migration;GO:0014905//myoblast fusion involved in skeletal muscle regeneration;GO:0030168//platelet activation;GO:0030913//paranodal junction assembly;GO:0031623//recep…	--
ENSG00000010282	0	0	0.000	0.000	0.001	0.001	0	1	1	HHATL	hedgehog acyltransferase like [Source:HGNC Symbol;Acc:HGNC:13242]	Environmental Information Processing	Signal transduction	ko04340//Hedgehog signaling pathway	K24679	GO:0005783//endoplasmic reticulum;GO:0005789//endoplasmic reticulum membrane;GO:0016020//membrane;GO:0016021//integral component of membrane;GO:0048471//perinuclear region of cytoplasm	GO:0005515//protein binding;GO:0016746//acyltransferase activity	GO:0060262//negative regulation of N-terminal protein palmitoylation	--
ENSG00000010292	6447	4016	90.995	69.607	90.995	69.607	-0.386554876758209	1.33451318416495e-42	2.06856104574004e-41	NCAPD2	non-SMC condensin I complex subunit D2 [Source:HGNC Symbol;Acc:HGNC:24305]	-	-	-	-	GO:0000228//nuclear chromosome;GO:0000779//condensed chromosome, centromeric region;GO:0000793//condensed chromosome;GO:0000794//condensed nuclear chromosome;GO:0000796//condensin complex;GO:0005634//nucleus;GO:0005654//nucleoplasm;GO:0005694//chromosome;GO:0005737//cytoplasm;GO:0005829//cytosol;GO:0016020//membrane	GO:0005515//protein binding;GO:0042393//histone binding	GO:0000278//mitotic cell cycle;GO:0007049//cell cycle;GO:0007076//mitotic chromosome condensation;GO:0010032//meiotic chromosome condensation;GO:0030261//chromosome condensation;GO:0051301//cell division;GO:0051984//positive regulation of chromosome segregation;GO:1905820//positive regulation of chromosome separation;GO:1905821//positive regulation of chromosome condensation	--
ENSG00000010295	1	4	0.024	0.111	0.024	0.111	2.20945336562895	0.375062492188551	0.479559179727498	IFFO1	intermediate filament family orphan 1 [Source:HGNC Symbol;Acc:HGNC:24970]	-	-	-	-	GO:0005634//nucleus;GO:0005637//nuclear inner membrane;GO:0005654//nucleoplasm;GO:0005882//intermediate filament;GO:0016020//membrane;GO:0016363//nuclear matrix;GO:0035861//site of double-strand break	GO:0005515//protein binding	GO:0006303//double-strand break repair via nonhomologous end joining;GO:1990166//protein localization to site of double-strand break;GO:1990683//DNA double-strand break attachment to nuclear envelope	--
ENSG00000010310	10	39	0.196	1.835	0.196	1.835	3.22685450361537	5.75695868384886e-06	1.59775874458087e-05	GIPR	gastric inhibitory polypeptide receptor [Source:HGNC Symbol;Acc:HGNC:4271]	Environmental Information Processing;Environmental Information Processing	Signaling molecules and interaction;Signal transduction	ko04080//Neuroactive ligand-receptor interaction;ko04024//cAMP signaling pathway	K04580;K04580	GO:0005886//plasma membrane;GO:0016020//membrane;GO:0016021//integral component of membrane	GO:0004888//transmembrane signaling receptor activity;GO:0004930//G protein-coupled receptor activity;GO:0005515//protein binding;GO:0008528//G protein-coupled peptide receptor activity;GO:0016519//gastric inhibitory peptide receptor activity;GO:0017046//peptide hormone binding;GO:0120022//glucagon family peptide binding	GO:0002029//desensitization of G protein-coupled receptor signaling pathway;GO:0006091//generation of precursor metabolites and energy;GO:0007165//signal transduction;GO:0007166//cell surface receptor signaling pathway;GO:0007186//G protein-coupled receptor signaling pathway;GO:0007188//adenylate cyclase-modulating G protein-coupled receptor signaling pathway;GO:0007189//adenylate cyclase-activat…	--
ENSG00000010318	78	52	2.584	1.821	2.584	1.821	-0.504875147717087	0.159994621582237	0.228870709130887	PHF7	PHD finger protein 7 [Source:HGNC Symbol;Acc:HGNC:18458]	-	-	-	-	GO:0005634//nucleus;GO:0005654//nucleoplasm;GO:0005794//Golgi apparatus;GO:0005829//cytosol;GO:0005886//plasma membrane;GO:0016607//nuclear speck	GO:0005515//protein binding;GO:0046872//metal ion binding	-	--
ENSG00000010319	12	5	0.303	0.075	0.303	0.075	-2.01435529297707	0.210296763569648	0.293329425556273	SEMA3G	semaphorin 3G [Source:HGNC Symbol;Acc:HGNC:30400]	Organismal Systems	Development and regeneration	ko04360//Axon guidance	K06840	GO:0005576//extracellular region;GO:0005615//extracellular space;GO:0005887//integral component of plasma membrane;GO:0070062//extracellular exosome	GO:0005102//signaling receptor binding;GO:0005515//protein binding;GO:0030215//semaphorin receptor binding;GO:0045499//chemorepellent activity	GO:0001755//neural crest cell migration;GO:0007411//axon guidance;GO:0030335//positive regulation of cell migration;GO:0030517//negative regulation of axon extension;GO:0048843//negative regulation of axon extension involved in axon guidance;GO:0050919//negative chemotaxis;GO:0071526//semaphorin-plexin signaling pathway	--
ENSG00000010322	985	1146	16.464	21.541	16.464	21.541	0.387770338468576	1.79289856506832e-10	7.31261396629676e-10	NISCH	nischarin [Source:HGNC Symbol;Acc:HGNC:18006]	-	-	-	-	GO:0005654//nucleoplasm;GO:0005737//cytoplasm;GO:0005768//endosome;GO:0005769//early endosome;GO:0005829//cytosol;GO:0005886//plasma membrane;GO:0015630//microtubule cytoskeleton;GO:0016020//membrane;GO:0043231//intracellular membrane-bounded organelle;GO:0045171//intercellular bridge;GO:0055037//recycling endosome	GO:0005178//integrin binding;GO:0005515//protein binding;GO:0019901//protein kinase binding;GO:0035091//phosphatidylinositol binding;GO:0042802//identical protein binding	GO:0006915//apoptotic process;GO:0016601//Rac protein signal transduction;GO:0030036//actin cytoskeleton organization;GO:0030336//negative regulation of cell migration	--
ENSG00000010327	0	5	0.000	0.047	0.001	0.047	5.55458885167764	0.0625312507808577	0.0988609605164418	STAB1	stabilin 1 [Source:HGNC Symbol;Acc:HGNC:18628]	-	-	-	-	GO:0005886//plasma membrane;GO:0005887//integral component of plasma membrane;GO:0016020//membrane;GO:0016021//integral component of membrane;GO:0030666//endocytic vesicle membrane	GO:0005041//low-density lipoprotein particle receptor activity;GO:0005044//scavenger receptor activity;GO:0005509//calcium ion binding;GO:0005515//protein binding;GO:0005540//hyaluronic acid binding;GO:0015035//protein-disulfide reductase activity;GO:0030169//low-density lipoprotein particle binding	GO:0006898//receptor-mediated endocytosis;GO:0006954//inflammatory response;GO:0007155//cell adhesion;GO:0007267//cell-cell signaling;GO:0016525//negative regulation of angiogenesis;GO:0042742//defense response to bacterium	--
ENSG00000010361	198	165.06	8.739	8.891	8.739	8.891	0.024877490635776	0.715446610881433	0.81296766192856	FUZ	fuzzy planar cell polarity protein [Source:HGNC Symbol;Acc:HGNC:26219]	-	-	-	-	GO:0005737//cytoplasm;GO:0005856//cytoskeleton;GO:0005929//cilium;GO:0042995//cell projection;GO:0070062//extracellular exosome	GO:0005515//protein binding	GO:0001736//establishment of planar polarity;GO:0001843//neural tube closure;GO:0001942//hair follicle development;GO:0008285//negative regulation of cell population proliferation;GO:0008589//regulation of smoothened signaling pathway;GO:0010172//embryonic body morphogenesis;GO:0015031//protein transport;GO:0016192//vesicle-mediated transport;GO:0021915//neural tube development;GO:0030030//cell p…	--
ENSG00000010379	2	11	0.118	0.608	0.118	0.608	2.36528446408174	0.0129694607925202	0.0235216958045661	SLC6A13	solute carrier family 6 member 13 [Source:HGNC Symbol;Acc:HGNC:11046]	Organismal Systems;Organismal Systems	Nervous system;Nervous system	ko04727//GABAergic synapse;ko04721//Synaptic vesicle cycle	K05046;K05046	GO:0005886//plasma membrane;GO:0005887//integral component of plasma membrane;GO:0016020//membrane;GO:0016021//integral component of membrane;GO:0016323//basolateral plasma membrane;GO:0043005//neuron projection;GO:0070062//extracellular exosome;GO:0098793//presynapse	GO:0005308//creatine transmembrane transporter activity;GO:0005332//gamma-aminobutyric acid:sodium symporter activity;GO:0005368//taurine transmembrane transporter activity;GO:0005515//protein binding;GO:0008028//monocarboxylic acid transmembrane transporter activity;GO:0015171//amino acid transmembrane transporter activity;GO:0015185//gamma-aminobutyric acid transmembrane transporter activity;GO…	GO:0006836//neurotransmitter transport;GO:0010940//positive regulation of necrotic cell death;GO:0015718//monocarboxylic acid transport;GO:0015734//taurine transport;GO:0015881//creatine transmembrane transport;GO:0035725//sodium ion transmembrane transport;GO:0051936//gamma-aminobutyric acid reuptake;GO:0051939//gamma-aminobutyric acid import;GO:0055085//transmembrane transport;GO:0071702//organ…	--
ENSG00000010404	2433.55	3812.97	45.400	84.119	45.4	84.119	0.889739402011227	5.89807514443868e-92	2.22967042150914e-90	IDS	iduronate 2-sulfatase [Source:HGNC Symbol;Acc:HGNC:5389]	Metabolism;Cellular Processes;Metabolism	Global and overview maps;Transport and catabolism;Glycan biosynthesis and metabolism	ko01100//Metabolic pathways;ko04142//Lysosome;ko00531//Glycosaminoglycan degradation	K01136;K01136;K01136	GO:0005764//lysosome;GO:0043202//lysosomal lumen	GO:0003824//catalytic activity;GO:0004423//iduronate-2-sulfatase activity;GO:0005509//calcium ion binding;GO:0005515//protein binding;GO:0008484//sulfuric ester hydrolase activity;GO:0016787//hydrolase activity;GO:0046872//metal ion binding	GO:0006027//glycosaminoglycan catabolic process	--
ENSG00000010438	0	0	0.000	0.000	0.001	0.001	0	1	1	PRSS3	serine protease 3 [Source:HGNC Symbol;Acc:HGNC:9486]	Environmental Information Processing;Human Diseases;Organismal Systems;Organismal Systems	Signaling molecules and interaction;Infectious disease: viral;Digestive system;Digestive system	ko04080//Neuroactive ligand-receptor interaction;ko05164//Influenza A;ko04972//Pancreatic secretion;ko04974//Protein digestion and absorption	K01312;K01312;K01312;K01312	GO:0005576//extracellular region;GO:0005615//extracellular space;GO:1904724//tertiary granule lumen	GO:0004252//serine-type endopeptidase activity;GO:0005509//calcium ion binding;GO:0005515//protein binding;GO:0008233//peptidase activity;GO:0008236//serine-type peptidase activity;GO:0016787//hydrolase activity;GO:0046872//metal ion binding	GO:0006508//proteolysis;GO:0007586//digestion;GO:0019730//antimicrobial humoral response;GO:0031638//zymogen activation;GO:0043542//endothelial cell migration	--
ENSG00000010539	365	319	8.600	8.626	8.6	8.626	0.00435505625767797	0.969966411415665	1	ZNF200	zinc finger protein 200 [Source:HGNC Symbol;Acc:HGNC:12993]	Human Diseases	Infectious disease: viral	ko05168//Herpes simplex virus 1 infection	K09228	GO:0005634//nucleus	GO:0003674//molecular_function;GO:0005515//protein binding;GO:0046872//metal ion binding	GO:0008150//biological_process	zf-C2H2
ENSG00000010610	0	6	0.000	0.147	0.001	0.147	7.19967234483636	0.031273439843166	0.0527605421326701	CD4	CD4 molecule [Source:HGNC Symbol;Acc:HGNC:1678]	Environmental Information Processing;Human Diseases;Human Diseases;Human Diseases;Organismal Systems;Environmental Information Processing;Human Diseases;Organismal Systems;Organismal Systems;Organismal Systems;Human Diseases;Organismal Systems	Signaling molecules and interaction;Infectious disease: viral;Infectious disease: viral;Infectious disease: bacterial;Immune system;Signaling molecules and interaction;Immune disease;Immune system;Immune system;Immune system;Cancer: overview;Immune system	ko04060//Cytokine-cytokine receptor interaction;ko05166//Human T-cell leukemia virus 1 infection;ko05170//Human immunodeficiency virus 1 infection;ko05135//Yersinia infection;ko04640//Hematopoietic cell lineage;ko04514//Cell adhesion molecules;ko05340//Primary immunodeficiency;ko04659//Th17 cell differentiation;ko04660//T cell receptor signaling pathway;ko04658//Th1 and Th2 cell differentiation;k…	K06454;K06454;K06454;K06454;K06454;K06454;K06454;K06454;K06454;K06454;K06454;K06454	GO:0005769//early endosome;GO:0005788//endoplasmic reticulum lumen;GO:0005789//endoplasmic reticulum membrane;GO:0005886//plasma membrane;GO:0005887//integral component of plasma membrane;GO:0009897//external side of plasma membrane;GO:0009986//cell surface;GO:0016020//membrane;GO:0016021//integral component of membrane;GO:0030669//clathrin-coated endocytic vesicle membrane;GO:0042101//T cell rec…	GO:0001618//virus receptor activity;GO:0004888//transmembrane signaling receptor activity;GO:0005201//extracellular matrix structural constituent;GO:0005515//protein binding;GO:0008270//zinc ion binding;GO:0015026//coreceptor activity;GO:0019899//enzyme binding;GO:0019901//protein kinase binding;GO:0023026//MHC class II protein complex binding;GO:0038023//signaling receptor activity;GO:0042011//i…	GO:0001934//positive regulation of protein phosphorylation;GO:0002250//adaptive immune response;GO:0002376//immune system process;GO:0006955//immune response;GO:0007155//cell adhesion;GO:0007165//signal transduction;GO:0007166//cell surface receptor signaling pathway;GO:0007167//enzyme linked receptor protein signaling pathway;GO:0007169//transmembrane receptor protein tyrosine kinase signaling p…	--
ENSG00000010626	51	131	2.640	8.265	2.64	8.265	1.64647688993386	5.82418830160219e-12	2.64360795814734e-11	LRRC23	leucine rich repeat containing 23 [Source:HGNC Symbol;Acc:HGNC:19138]	-	-	-	-	GO:0005575//cellular_component;GO:0005737//cytoplasm;GO:0005829//cytosol	GO:0003674//molecular_function;GO:0005515//protein binding	GO:0008150//biological_process	--
ENSG00000010671	1	2	0.029	0.054	0.029	0.054	0.896906507035896	1	1	BTK	Bruton tyrosine kinase [Source:HGNC Symbol;Acc:HGNC:1133]	Human Diseases;Environmental Information Processing;Organismal Systems;Organismal Systems;Organismal Systems;Organismal Systems;Human Diseases	Infectious disease: viral;Signal transduction;Immune system;Immune system;Development and regeneration;Immune system;Immune disease	ko05169//Epstein-Barr virus infection;ko04064//NF-kappa B signaling pathway;ko04662//B cell receptor signaling pathway;ko04664//Fc epsilon RI signaling pathway;ko04380//Osteoclast differentiation;ko04611//Platelet activation;ko05340//Primary immunodeficiency	K07370;K07370;K07370;K07370;K07370;K07370;K07370	GO:0005634//nucleus;GO:0005737//cytoplasm;GO:0005829//cytosol;GO:0005886//plasma membrane;GO:0016020//membrane;GO:0031410//cytoplasmic vesicle;GO:0045121//membrane raft	GO:0000166//nucleotide binding;GO:0004672//protein kinase activity;GO:0004712//protein serine/threonine/tyrosine kinase activity;GO:0004713//protein tyrosine kinase activity;GO:0004715//non-membrane spanning protein tyrosine kinase activity;GO:0005515//protein binding;GO:0005524//ATP binding;GO:0005547//phosphatidylinositol-3,4,5-trisphosphate binding;GO:0008289//lipid binding;GO:0016004//phospho…	GO:0001818//negative regulation of cytokine production;GO:0002250//adaptive immune response;GO:0002344//B cell affinity maturation;GO:0002376//immune system process;GO:0002721//regulation of B cell cytokine production;GO:0002755//MyD88-dependent toll-like receptor signaling pathway;GO:0002902//regulation of B cell apoptotic process;GO:0006468//protein phosphorylation;GO:0006915//apoptotic process…	--
ENSG00000010704	404	557	12.945	20.723	12.945	20.723	0.678837907083078	4.75225007327079e-12	2.16766406698613e-11	HFE	homeostatic iron regulator [Source:HGNC Symbol;Acc:HGNC:4886]	-	-	-	-	GO:0005615//extracellular space;GO:0005654//nucleoplasm;GO:0005769//early endosome;GO:0005886//plasma membrane;GO:0005887//integral component of plasma membrane;GO:0009897//external side of plasma membrane;GO:0016020//membrane;GO:0016021//integral component of membrane;GO:0031410//cytoplasmic vesicle;GO:0045177//apical part of cell;GO:0045178//basal part of cell;GO:0048471//perinuclear region of …	GO:0005102//signaling receptor binding;GO:0005515//protein binding;GO:0030881//beta-2-microglobulin binding;GO:0039706//co-receptor binding;GO:1990459//transferrin receptor binding	GO:0002626//negative regulation of T cell antigen processing and presentation;GO:0002725//negative regulation of T cell cytokine production;GO:0006811//ion transport;GO:0006879//cellular iron ion homeostasis;GO:0010039//response to iron ion;GO:0010628//positive regulation of gene expression;GO:0010862//positive regulation of pathway-restricted SMAD protein phosphorylation;GO:0030509//BMP signalin…	--
ENSG00000010803	771	630	16.099	15.213	16.099	15.213	-0.0816663969309332	0.265833550822312	0.355105507597909	SCMH1	Scm polycomb group protein homolog 1 [Source:HGNC Symbol;Acc:HGNC:19003]	-	-	-	-	GO:0005634//nucleus;GO:0005654//nucleoplasm;GO:0010369//chromocenter	GO:0003682//chromatin binding;GO:0005515//protein binding;GO:0042393//histone binding	GO:0006338//chromatin remodeling;GO:0006355//regulation of transcription, DNA-templated;GO:0007283//spermatogenesis;GO:0009952//anterior/posterior pattern specification;GO:0031507//heterochromatin assembly;GO:0045892//negative regulation of transcription, DNA-templated	--
ENSG00000010810	119	93	3.792	3.776	3.792	3.776	-0.00610019953641777	0.493547849621011	0.599649606717159	FYN	FYN proto-oncogene, Src family tyrosine kinase [Source:HGNC Symbol;Acc:HGNC:4037]	Human Diseases;Human Diseases;Environmental Information Processing;Cellular Processes;Organismal Systems;Organismal Systems;Organismal Systems;Human Diseases;Organismal Systems;Organismal Systems;Environmental Information Processing;Organismal Systems;Organismal Systems;Cellular Processes	Neurodegenerative disease;Infectious disease: bacterial;Signal transduction;Cellular community - eukaryotes;Immune system;Development and regeneration;Immune system;Cardiovascular disease;Development and regeneration;Immune system;Signal transduction;Nervous system;Immune system;Cellular community - eukaryotes	ko05020//Prion disease;ko05130//Pathogenic Escherichia coli infection;ko04072//Phospholipase D signaling pathway;ko04510//Focal adhesion;ko04650//Natural killer cell mediated cytotoxicity;ko04360//Axon guidance;ko04664//Fc epsilon RI signaling pathway;ko05416//Viral myocarditis;ko04380//Osteoclast differentiation;ko04611//Platelet activation;ko04071//Sphingolipid signaling pathway;ko04725//Cholin…	K05703;K05703;K05703;K05703;K05703;K05703;K05703;K05703;K05703;K05703;K05703;K05703;K05703;K05703	GO:0005634//nucleus;GO:0005737//cytoplasm;GO:0005739//mitochondrion;GO:0005768//endosome;GO:0005829//cytosol;GO:0005884//actin filament;GO:0005886//plasma membrane;GO:0014069//postsynaptic density;GO:0016020//membrane;GO:0030425//dendrite;GO:0031234//extrinsic component of cytoplasmic side of plasma membrane;GO:0044297//cell body;GO:0045121//membrane raft;GO:0048471//perinuclear region of cytopla…	GO:0000166//nucleotide binding;GO:0001664//G protein-coupled receptor binding;GO:0004672//protein kinase activity;GO:0004712//protein serine/threonine/tyrosine kinase activity;GO:0004713//protein tyrosine kinase activity;GO:0004715//non-membrane spanning protein tyrosine kinase activity;GO:0005102//signaling receptor binding;GO:0005515//protein binding;GO:0005524//ATP binding;GO:0015631//tubulin …	GO:0000304//response to singlet oxygen;GO:0001764//neuron migration;GO:0002223//stimulatory C-type lectin receptor signaling pathway;GO:0002250//adaptive immune response;GO:0002376//immune system process;GO:0002862//negative regulation of inflammatory response to antigenic stimulus;GO:0003015//heart process;GO:0006468//protein phosphorylation;GO:0006816//calcium ion transport;GO:0007166//cell sur…	--
ENSG00000010818	1101	1649	7.303	12.531	7.303	12.531	0.77894041364925	7.43252720835242e-41	1.1116352837995e-39	HIVEP2	HIVEP zinc finger 2 [Source:HGNC Symbol;Acc:HGNC:4921]	-	-	-	-	GO:0005634//nucleus;GO:0005654//nucleoplasm	GO:0000978//RNA polymerase II cis-regulatory region sequence-specific DNA binding;GO:0000981//DNA-binding transcription factor activity, RNA polymerase II-specific;GO:0003677//DNA binding;GO:0046872//metal ion binding	GO:0006357//regulation of transcription by RNA polymerase II	zf-C2H2
ENSG00000010932	0	0	0.000	0.000	0.001	0.001	0	1	1	FMO1	flavin containing dimethylaniline monoxygenase 1 [Source:HGNC Symbol;Acc:HGNC:3769]	Metabolism;Metabolism	Xenobiotics biodegradation and metabolism;Metabolism of other amino acids	ko00982//Drug metabolism - cytochrome P450;ko00430//Taurine and hypotaurine metabolism	K00485;K00485	GO:0005783//endoplasmic reticulum;GO:0005788//endoplasmic reticulum lumen;GO:0005789//endoplasmic reticulum membrane;GO:0016020//membrane;GO:0016021//integral component of membrane;GO:0043231//intracellular membrane-bounded organelle	GO:0004497//monooxygenase activity;GO:0004499//N,N-dimethylaniline monooxygenase activity;GO:0005515//protein binding;GO:0016491//oxidoreductase activity;GO:0050660//flavin adenine dinucleotide binding;GO:0050661//NADP binding	GO:0006082//organic acid metabolic process;GO:0006805//xenobiotic metabolic process;GO:0006970//response to osmotic stress;GO:0009404//toxin metabolic process;GO:0032496//response to lipopolysaccharide;GO:0070995//NADPH oxidation	--
ENSG00000011007	4129	2022	55.271	31.125	55.271	31.125	-0.828448877813724	6.50088079441003e-83	2.17118400091271e-81	ELOA	elongin A [Source:HGNC Symbol;Acc:HGNC:11620]	-	-	-	-	GO:0005615//extracellular space;GO:0005634//nucleus;GO:0005654//nucleoplasm;GO:0070449//elongin complex;GO:0090734//site of DNA damage;GO:0110165//cellular anatomical entity	GO:0003746//translation elongation factor activity;GO:0005515//protein binding	GO:0006357//regulation of transcription by RNA polymerase II;GO:0006367//transcription initiation from RNA polymerase II promoter;GO:0006368//transcription elongation from RNA polymerase II promoter;GO:0006414//translational elongation	--
ENSG00000011009	1192	892	50.102	44.041	50.102	44.041	-0.186020967614016	0.00128176081557134	0.00273493198384767	LYPLA2	lysophospholipase 2 [Source:HGNC Symbol;Acc:HGNC:6738]	Metabolism	Lipid metabolism	ko00564//Glycerophospholipid metabolism	K06130	GO:0005737//cytoplasm;GO:0005795//Golgi stack;GO:0005829//cytosol;GO:0070062//extracellular exosome	GO:0004622//lysophospholipase activity;GO:0005515//protein binding;GO:0008474//palmitoyl-(protein) hydrolase activity;GO:0016787//hydrolase activity;GO:0045296//cadherin binding;GO:0052689//carboxylic ester hydrolase activity	GO:0002084//protein depalmitoylation;GO:0006629//lipid metabolic process;GO:0006631//fatty acid metabolic process;GO:0007411//axon guidance;GO:0046464//acylglycerol catabolic process;GO:1905344//prostaglandin catabolic process	--
ENSG00000011021	595	1092	7.029	14.742	7.029	14.742	1.06854090349903	3.89038880991852e-47	6.7616415876026e-46	CLCN6	chloride voltage-gated channel 6 [Source:HGNC Symbol;Acc:HGNC:2024]	-	-	-	-	GO:0005765//lysosomal membrane;GO:0005768//endosome;GO:0010008//endosome membrane;GO:0016020//membrane;GO:0016021//integral component of membrane;GO:0043231//intracellular membrane-bounded organelle	GO:0000166//nucleotide binding;GO:0005247//voltage-gated chloride channel activity;GO:0005524//ATP binding;GO:0015108//chloride transmembrane transporter activity;GO:0015297//antiporter activity	GO:0006811//ion transport;GO:0006821//chloride transport;GO:0006884//cell volume homeostasis;GO:0007165//signal transduction;GO:0009612//response to mechanical stimulus;GO:0034220//ion transmembrane transport;GO:0055085//transmembrane transport;GO:1902476//chloride transmembrane transport	--
ENSG00000011028	1476	2890	16.734	37.809	16.734	37.809	1.17594735217936	2.34332993266967e-130	1.3631089689522e-128	MRC2	mannose receptor C type 2 [Source:HGNC Symbol;Acc:HGNC:16875]	Human Diseases;Cellular Processes	Infectious disease: bacterial;Transport and catabolism	ko05152//Tuberculosis;ko04145//Phagosome	K06560;K06560	GO:0005925//focal adhesion;GO:0016020//membrane;GO:0016021//integral component of membrane	GO:0005515//protein binding;GO:0005518//collagen binding;GO:0030246//carbohydrate binding;GO:0038023//signaling receptor activity	GO:0001649//osteoblast differentiation;GO:0006897//endocytosis;GO:0030574//collagen catabolic process	--
ENSG00000011052	37.77	20.94	2.396	1.527	2.396	1.527	-0.649927845991934	0.148593091152324	0.213880705709025	NME1-NME2	NME1-NME2 readthrough [Source:HGNC Symbol;Acc:HGNC:33531]	Metabolism;Metabolism;Metabolism;Metabolism	Global and overview maps;Nucleotide metabolism;Xenobiotics biodegradation and metabolism;Nucleotide metabolism	ko01100//Metabolic pathways;ko00230//Purine metabolism;ko00983//Drug metabolism - other enzymes;ko00240//Pyrimidine metabolism	K00940;K00940;K00940;K00940	GO:0005829//cytosol	GO:0000166//nucleotide binding;GO:0004550//nucleoside diphosphate kinase activity;GO:0005524//ATP binding;GO:0016301//kinase activity;GO:0016740//transferase activity	GO:0006165//nucleoside diphosphate phosphorylation;GO:0006183//GTP biosynthetic process;GO:0006228//UTP biosynthetic process;GO:0006241//CTP biosynthetic process;GO:0016310//phosphorylation;GO:0055086//nucleobase-containing small molecule metabolic process	--
ENSG00000011083	3	3	0.054	0.062	0.054	0.062	0.199308808223407	1	1	SLC6A7	solute carrier family 6 member 7 [Source:HGNC Symbol;Acc:HGNC:11054]	Organismal Systems	Nervous system	ko04721//Synaptic vesicle cycle	K05040	GO:0005886//plasma membrane;GO:0005887//integral component of plasma membrane;GO:0016020//membrane;GO:0016021//integral component of membrane	GO:0005298//proline:sodium symporter activity;GO:0015193//L-proline transmembrane transporter activity;GO:0015293//symporter activity	GO:0006836//neurotransmitter transport;GO:0006865//amino acid transport;GO:0015824//proline transport;GO:0035524//proline transmembrane transport;GO:0035725//sodium ion transmembrane transport;GO:0055085//transmembrane transport;GO:0071702//organic substance transport;GO:0071705//nitrogen compound transport	--
ENSG00000011105	213	441	4.988	8.581	4.988	8.581	0.782684319034427	4.98279784769215e-26	4.63141658437613e-25	TSPAN9	tetraspanin 9 [Source:HGNC Symbol;Acc:HGNC:21640]	-	-	-	-	GO:0005886//plasma membrane;GO:0005887//integral component of plasma membrane;GO:0005925//focal adhesion;GO:0016020//membrane;GO:0016021//integral component of membrane;GO:0097197//tetraspanin-enriched microdomain	GO:0003674//molecular_function	GO:0008150//biological_process	--
ENSG00000011114	914	698	9.377	8.986	9.377	8.986	-0.0614473707519271	0.0133145324364095	0.0241059250404915	BTBD7	BTB domain containing 7 [Source:HGNC Symbol;Acc:HGNC:18269]	-	-	-	-	GO:0005634//nucleus	GO:0005515//protein binding	GO:0060693//regulation of branching involved in salivary gland morphogenesis;GO:0061138//morphogenesis of a branching epithelium	--
ENSG00000011132	152	185	4.524	6.331	4.524	6.331	0.484834466233614	0.0029529017128843	0.00596626427472316	APBA3	amyloid beta precursor protein binding family A member 3 [Source:HGNC Symbol;Acc:HGNC:580]	-	-	-	-	GO:0005737//cytoplasm;GO:0005886//plasma membrane;GO:0043197//dendritic spine;GO:0048471//perinuclear region of cytoplasm	GO:0001540//amyloid-beta binding;GO:0004857//enzyme inhibitor activity;GO:0005515//protein binding;GO:0019899//enzyme binding	GO:0001701//in utero embryonic development;GO:0007268//chemical synaptic transmission;GO:0010468//regulation of gene expression;GO:0015031//protein transport;GO:0043086//negative regulation of catalytic activity;GO:0050790//regulation of catalytic activity	--
ENSG00000011143	242	180	7.660	6.409	7.66	6.409	-0.257245122293316	0.134291186186154	0.195148069601635	MKS1	MKS transition zone complex subunit 1 [Source:HGNC Symbol;Acc:HGNC:7121]	-	-	-	-	GO:0005737//cytoplasm;GO:0005813//centrosome;GO:0005814//centriole;GO:0005815//microtubule organizing center;GO:0005829//cytosol;GO:0005856//cytoskeleton;GO:0005929//cilium;GO:0016020//membrane;GO:0035869//ciliary transition zone;GO:0036038//MKS complex;GO:0036064//ciliary basal body;GO:0042995//cell projection	GO:0005515//protein binding	GO:0001843//neural tube closure;GO:0003271//smoothened signaling pathway involved in regulation of secondary heart field cardioblast proliferation;GO:0007368//determination of left/right symmetry;GO:0008589//regulation of smoothened signaling pathway;GO:0010669//epithelial structure maintenance;GO:0030030//cell projection organization;GO:0042733//embryonic digit morphogenesis;GO:0044458//motile c…	--
ENSG00000011198	1001	553	34.268	19.435	34.268	19.435	-0.818204885922584	5.9504407908415e-17	3.61614296942272e-16	ABHD5	abhydrolase domain containing 5, lysophosphatidic acid acyltransferase [Source:HGNC Symbol;Acc:HGNC:21396]	Organismal Systems	Endocrine system	ko04923//Regulation of lipolysis in adipocytes	K13699	GO:0005654//nucleoplasm;GO:0005737//cytoplasm;GO:0005739//mitochondrion;GO:0005811//lipid droplet;GO:0005829//cytosol;GO:0043231//intracellular membrane-bounded organelle	GO:0003841//1-acylglycerol-3-phosphate O-acyltransferase activity;GO:0005515//protein binding;GO:0008233//peptidase activity;GO:0016740//transferase activity;GO:0016746//acyltransferase activity;GO:0016787//hydrolase activity;GO:0042171//lysophosphatidic acid acyltransferase activity;GO:0052689//carboxylic ester hydrolase activity	GO:0006508//proteolysis;GO:0006629//lipid metabolic process;GO:0006631//fatty acid metabolic process;GO:0006654//phosphatidic acid biosynthetic process;GO:0008654//phospholipid biosynthetic process;GO:0010891//negative regulation of sequestering of triglyceride;GO:0010898//positive regulation of triglyceride catabolic process;GO:0030154//cell differentiation;GO:0050996//positive regulation of lip…	--
ENSG00000011201	2	0	0.021	0.000	0.021	0.001	-4.39231742277876	0.50002499875013	0.599649606717159	ANOS1	anosmin 1 [Source:HGNC Symbol;Acc:HGNC:6211]	-	-	-	-	GO:0005576//extracellular region;GO:0005615//extracellular space;GO:0005886//plasma membrane;GO:0009986//cell surface;GO:0016020//membrane;GO:0031012//extracellular matrix	GO:0004867//serine-type endopeptidase inhibitor activity;GO:0005201//extracellular matrix structural constituent;GO:0005515//protein binding;GO:0008201//heparin binding;GO:0030414//peptidase inhibitor activity	GO:0006935//chemotaxis;GO:0007155//cell adhesion;GO:0007411//axon guidance;GO:0010466//negative regulation of peptidase activity;GO:0010951//negative regulation of endopeptidase activity;GO:0030182//neuron differentiation	--
ENSG00000011243	725	998	22.281	35.827	22.281	35.827	0.685233259339675	1.13365143096166e-19	7.96740131862669e-19	AKAP8L	A-kinase anchoring protein 8 like [Source:HGNC Symbol;Acc:HGNC:29857]	-	-	-	-	GO:0000785//chromatin;GO:0005634//nucleus;GO:0005737//cytoplasm;GO:0016363//nuclear matrix;GO:0016605//PML body;GO:0016607//nuclear speck;GO:1990904//ribonucleoprotein complex	GO:0003677//DNA binding;GO:0003723//RNA binding;GO:0005515//protein binding;GO:0005521//lamin binding;GO:0016301//kinase activity;GO:0017151//DEAD/H-box RNA helicase binding;GO:0034237//protein kinase A regulatory subunit binding;GO:0042826//histone deacetylase binding;GO:0046872//metal ion binding	GO:0006397//mRNA processing;GO:0007076//mitotic chromosome condensation;GO:0008380//RNA splicing;GO:0010793//regulation of mRNA export from nucleus;GO:0016310//phosphorylation;GO:0031065//positive regulation of histone deacetylation;GO:0033127//regulation of histone phosphorylation;GO:0044839//cell cycle G2/M phase transition;GO:0045944//positive regulation of transcription by RNA polymerase II;G…	--
ENSG00000011258	288	421	3.672	7.260	3.672	7.26	0.983403489469305	2.18744488175607e-11	9.51251892855247e-11	MBTD1	mbt domain containing 1 [Source:HGNC Symbol;Acc:HGNC:19866]	-	-	-	-	GO:0000786//nucleosome;GO:0005634//nucleus;GO:0035267//NuA4 histone acetyltransferase complex	GO:0003682//chromatin binding;GO:0005515//protein binding;GO:0008270//zinc ion binding;GO:0035064//methylated histone binding;GO:0042393//histone binding;GO:0046872//metal ion binding	GO:0000724//double-strand break repair via homologous recombination;GO:0006325//chromatin organization;GO:0006355//regulation of transcription, DNA-templated;GO:0016573//histone acetylation;GO:0042981//regulation of apoptotic process;GO:0043967//histone H4 acetylation;GO:0043968//histone H2A acetylation;GO:0045892//negative regulation of transcription, DNA-templated;GO:0045893//positive regulatio…	--
ENSG00000011260	1458	784	50.851	32.406	50.851	32.406	-0.650015191264	9.47141397259709e-26	8.69076658114205e-25	UTP18	UTP18 small subunit processome component [Source:HGNC Symbol;Acc:HGNC:24274]	Genetic Information Processing	Translation	ko03008//Ribosome biogenesis in eukaryotes	K14553	GO:0005634//nucleus;GO:0005654//nucleoplasm;GO:0005730//nucleolus;GO:0016020//membrane;GO:0016021//integral component of membrane;GO:0031965//nuclear membrane;GO:0032040//small-subunit processome;GO:0034388//Pwp2p-containing subcomplex of 90S preribosome	GO:0003723//RNA binding;GO:0005515//protein binding	GO:0006364//rRNA processing	--
ENSG00000011275	1638	1855	21.539	28.933	21.539	28.933	0.425764650100546	6.17249944086366e-13	2.96475567293646e-12	RNF216	ring finger protein 216 [Source:HGNC Symbol;Acc:HGNC:21698]	-	-	-	-	GO:0005634//nucleus;GO:0005654//nucleoplasm;GO:0005737//cytoplasm;GO:0005829//cytosol	GO:0005515//protein binding;GO:0016740//transferase activity;GO:0046872//metal ion binding;GO:0061630//ubiquitin protein ligase activity	GO:0006915//apoptotic process;GO:0016567//protein ubiquitination;GO:0032480//negative regulation of type I interferon production;GO:0032648//regulation of interferon-beta production;GO:0043161//proteasome-mediated ubiquitin-dependent protein catabolic process;GO:0050691//regulation of defense response to virus by host;GO:0070936//protein K48-linked ubiquitination	--
ENSG00000011295	887	1174	21.897	33.752	21.897	33.752	0.62423976583861	1.78845189682543e-19	1.2403500088674e-18	TTC19	tetratricopeptide repeat domain 19 [Source:HGNC Symbol;Acc:HGNC:26006]	-	-	-	-	GO:0005739//mitochondrion;GO:0005743//mitochondrial inner membrane;GO:0005813//centrosome;GO:0016020//membrane;GO:0030496//midbody;GO:0070469//respirasome	GO:0005515//protein binding	GO:0000281//mitotic cytokinesis;GO:0007049//cell cycle;GO:0034551//mitochondrial respiratory chain complex III assembly;GO:0051301//cell division	--
ENSG00000011304	8485	5670	185.878	141.634	185.878	141.634	-0.392188393348093	1.23121392923798e-32	1.4398261409872e-31	PTBP1	polypyrimidine tract binding protein 1 [Source:HGNC Symbol;Acc:HGNC:9583]	-	-	-	-	GO:0005634//nucleus;GO:0005654//nucleoplasm;GO:0005730//nucleolus;GO:0016020//membrane;GO:0070062//extracellular exosome	GO:0003676//nucleic acid binding;GO:0003723//RNA binding;GO:0003729//mRNA binding;GO:0005515//protein binding;GO:0008187//poly-pyrimidine tract binding;GO:0036002//pre-mRNA binding	GO:0000381//regulation of alternative mRNA splicing, via spliceosome;GO:0006397//mRNA processing;GO:0008380//RNA splicing;GO:0033119//negative regulation of RNA splicing;GO:0035307//positive regulation of protein dephosphorylation;GO:0043484//regulation of RNA splicing;GO:0045595//regulation of cell differentiation;GO:0048025//negative regulation of mRNA splicing, via spliceosome;GO:0051148//nega…	--
ENSG00000011332	179	71	6.229	2.557	6.229	2.557	-1.28454841184477	1.17562560728803e-08	4.15342045568992e-08	DPF1	double PHD fingers 1 [Source:HGNC Symbol;Acc:HGNC:20225]	Organismal Systems;Human Diseases	Environmental adaptation;Cancer: specific types	ko04714//Thermogenesis;ko05225//Hepatocellular carcinoma	K22198;K22198	GO:0000785//chromatin;GO:0005634//nucleus;GO:0005737//cytoplasm;GO:0071565//nBAF complex	GO:0003712//transcription coregulator activity;GO:0008270//zinc ion binding;GO:0042393//histone binding;GO:0046872//metal ion binding;GO:1990837//sequence-specific double-stranded DNA binding	GO:0006338//chromatin remodeling;GO:0006357//regulation of transcription by RNA polymerase II;GO:0006915//apoptotic process;GO:0007399//nervous system development;GO:0030071//regulation of mitotic metaphase/anaphase transition;GO:0045597//positive regulation of cell differentiation;GO:0045892//negative regulation of transcription, DNA-templated;GO:0045944//positive regulation of transcription by …	--
ENSG00000011347	2	1	0.027	0.015	0.027	0.015	-0.84799690655495	1	1	SYT7	synaptotagmin 7 [Source:HGNC Symbol;Acc:HGNC:11514]	-	-	-	-	GO:0005764//lysosome;GO:0005765//lysosomal membrane;GO:0005777//peroxisome;GO:0005778//peroxisomal membrane;GO:0005829//cytosol;GO:0005886//plasma membrane;GO:0008021//synaptic vesicle;GO:0016020//membrane;GO:0016021//integral component of membrane;GO:0030054//cell junction;GO:0030658//transport vesicle membrane;GO:0030670//phagocytic vesicle membrane;GO:0030672//synaptic vesicle membrane;GO:0031…	GO:0000149//SNARE binding;GO:0001786//phosphatidylserine binding;GO:0005509//calcium ion binding;GO:0005515//protein binding;GO:0005516//calmodulin binding;GO:0005544//calcium-dependent phospholipid binding;GO:0005546//phosphatidylinositol-4,5-bisphosphate binding;GO:0019905//syntaxin binding;GO:0030276//clathrin binding;GO:0046872//metal ion binding	GO:0001778//plasma membrane repair;GO:0006887//exocytosis;GO:0006909//phagocytosis;GO:0014059//regulation of dopamine secretion;GO:0016192//vesicle-mediated transport;GO:0017156//calcium-ion regulated exocytosis;GO:0017158//regulation of calcium ion-dependent exocytosis;GO:0036465//synaptic vesicle recycling;GO:0045956//positive regulation of calcium ion-dependent exocytosis;GO:0046850//regulatio…	--
ENSG00000011376	1292	946	18.848	14.841	18.848	14.841	-0.344823138950681	0.000138955296904225	0.00033442615273255	LARS2	leucyl-tRNA synthetase 2, mitochondrial [Source:HGNC Symbol;Acc:HGNC:17095]	Genetic Information Processing	Translation	ko00970//Aminoacyl-tRNA biosynthesis	K01869	GO:0005739//mitochondrion;GO:0005759//mitochondrial matrix	GO:0000166//nucleotide binding;GO:0002161//aminoacyl-tRNA editing activity;GO:0004812//aminoacyl-tRNA ligase activity;GO:0004823//leucine-tRNA ligase activity;GO:0005524//ATP binding;GO:0016874//ligase activity	GO:0006412//translation;GO:0006418//tRNA aminoacylation for protein translation;GO:0006429//leucyl-tRNA aminoacylation;GO:0032543//mitochondrial translation;GO:0106074//aminoacyl-tRNA metabolism involved in translational fidelity	--
ENSG00000011405	2031	2349	15.628	21.316	15.628	21.316	0.447803577576361	1.2571911738311e-17	7.89576161923247e-17	PIK3C2A	phosphatidylinositol-4-phosphate 3-kinase catalytic subunit type 2 alpha [Source:HGNC Symbol;Acc:HGNC:8971]	Metabolism;Human Diseases;Environmental Information Processing;Metabolism	Global and overview maps;Infectious disease: bacterial;Signal transduction;Carbohydrate metabolism	ko01100//Metabolic pathways;ko05132//Salmonella infection;ko04070//Phosphatidylinositol signaling system;ko00562//Inositol phosphate metabolism	K00923;K00923;K00923;K00923	GO:0005634//nucleus;GO:0005654//nucleoplasm;GO:0005737//cytoplasm;GO:0005794//Golgi apparatus;GO:0005802//trans-Golgi network;GO:0005829//cytosol;GO:0005886//plasma membrane;GO:0005942//phosphatidylinositol 3-kinase complex;GO:0016020//membrane;GO:0030136//clathrin-coated vesicle;GO:0031410//cytoplasmic vesicle;GO:0031982//vesicle;GO:0043231//intracellular membrane-bounded organelle;GO:0070062//e…	GO:0000166//nucleotide binding;GO:0005524//ATP binding;GO:0016301//kinase activity;GO:0016303//1-phosphatidylinositol-3-kinase activity;GO:0016740//transferase activity;GO:0030276//clathrin binding;GO:0035004//phosphatidylinositol 3-kinase activity;GO:0035005//1-phosphatidylinositol-4-phosphate 3-kinase activity;GO:0035091//phosphatidylinositol binding;GO:0046934//phosphatidylinositol-4,5-bisphos…	GO:0006629//lipid metabolic process;GO:0006661//phosphatidylinositol biosynthetic process;GO:0006887//exocytosis;GO:0006897//endocytosis;GO:0007173//epidermal growth factor receptor signaling pathway;GO:0008286//insulin receptor signaling pathway;GO:0010508//positive regulation of autophagy;GO:0014065//phosphatidylinositol 3-kinase signaling;GO:0014829//vascular associated smooth muscle contracti…	--
ENSG00000011422	649	229	31.378	12.600	31.378	12.6	-1.31632966567975	4.84721402557307e-34	5.93256847042964e-33	PLAUR	plasminogen activator, urokinase receptor [Source:HGNC Symbol;Acc:HGNC:9053]	Human Diseases;Organismal Systems	Cancer: overview;Immune system	ko05205//Proteoglycans in cancer;ko04610//Complement and coagulation cascades	K03985;K03985	GO:0005576//extracellular region;GO:0005788//endoplasmic reticulum lumen;GO:0005789//endoplasmic reticulum membrane;GO:0005886//plasma membrane;GO:0005887//integral component of plasma membrane;GO:0005925//focal adhesion;GO:0009986//cell surface;GO:0016020//membrane;GO:0016021//integral component of membrane;GO:0019898//extrinsic component of membrane;GO:0030054//cell junction;GO:0031225//anchore…	GO:0005102//signaling receptor binding;GO:0005515//protein binding;GO:0019899//enzyme binding;GO:0019904//protein domain specific binding;GO:0030377//urokinase plasminogen activator receptor activity;GO:0038023//signaling receptor activity	GO:0001934//positive regulation of protein phosphorylation;GO:0006935//chemotaxis;GO:0007165//signal transduction;GO:0007596//blood coagulation;GO:0010755//regulation of plasminogen activation;GO:0030155//regulation of cell adhesion;GO:0030162//regulation of proteolysis;GO:0034112//positive regulation of homotypic cell-cell adhesion;GO:0038195//urokinase plasminogen activator signaling pathway;GO…	--
ENSG00000011426	14548	5777	241.361	101.846	241.361	101.846	-1.2448032593504	1.48219693752374e-322	2.81518605000342e-320	ANLN	anillin actin binding protein [Source:HGNC Symbol;Acc:HGNC:14082]	-	-	-	-	GO:0005634//nucleus;GO:0005654//nucleoplasm;GO:0005737//cytoplasm;GO:0005826//actomyosin contractile ring;GO:0005829//cytosol;GO:0005856//cytoskeleton;GO:0005938//cell cortex;GO:0015629//actin cytoskeleton;GO:0030496//midbody;GO:0032059//bleb;GO:0042995//cell projection	GO:0003779//actin binding;GO:0005515//protein binding;GO:0045296//cadherin binding	GO:0000281//mitotic cytokinesis;GO:0000915//actomyosin contractile ring assembly;GO:0000921//septin ring assembly;GO:0002244//hematopoietic progenitor cell differentiation;GO:0007049//cell cycle;GO:0007096//regulation of exit from mitosis;GO:0031106//septin ring organization;GO:0051301//cell division;GO:0090521//glomerular visceral epithelial cell migration;GO:1904172//positive regulation of bleb…	--
ENSG00000011451	1067	1027	15.765	16.786	15.765	16.786	0.0905333159011308	0.0287194971043328	0.049119469713866	WIZ	WIZ zinc finger [Source:HGNC Symbol;Acc:HGNC:30917]	-	-	-	-	GO:0005634//nucleus;GO:0005654//nucleoplasm;GO:0030496//midbody;GO:0070062//extracellular exosome	GO:0000978//RNA polymerase II cis-regulatory region sequence-specific DNA binding;GO:0000981//DNA-binding transcription factor activity, RNA polymerase II-specific;GO:0001222//transcription corepressor binding;GO:0005515//protein binding;GO:0044877//protein-containing complex binding;GO:0046872//metal ion binding;GO:1990226//histone methyltransferase binding	GO:0006357//regulation of transcription by RNA polymerase II;GO:0010571//positive regulation of nuclear cell cycle DNA replication;GO:0050821//protein stabilization	zf-C2H2
ENSG00000011454	767	1021	10.397	15.818	10.397	15.818	0.605399893226719	1.22662595018911e-17	7.70994078101321e-17	RABGAP1	RAB GTPase activating protein 1 [Source:HGNC Symbol;Acc:HGNC:17155]	-	-	-	-	GO:0005737//cytoplasm;GO:0005813//centrosome;GO:0005815//microtubule organizing center;GO:0005829//cytosol;GO:0005856//cytoskeleton;GO:0005875//microtubule associated complex	GO:0005096//GTPase activator activity;GO:0005515//protein binding;GO:0015631//tubulin binding;GO:0031267//small GTPase binding	GO:0007049//cell cycle;GO:0043087//regulation of GTPase activity;GO:0043547//positive regulation of GTPase activity;GO:0090630//activation of GTPase activity	--
ENSG00000011465	157	93	6.339	4.100	6.339	4.1	-0.628631358263289	0.0044141512163397	0.00866450999556456	DCN	decorin [Source:HGNC Symbol;Acc:HGNC:2705]	Human Diseases;Environmental Information Processing	Cancer: overview;Signal transduction	ko05205//Proteoglycans in cancer;ko04350//TGF-beta signaling pathway	K04660;K04660	GO:0005576//extracellular region;GO:0005615//extracellular space;GO:0005796//Golgi lumen;GO:0043202//lysosomal lumen;GO:0062023//collagen-containing extracellular matrix	GO:0003723//RNA binding;GO:0005515//protein binding;GO:0005518//collagen binding;GO:0005539//glycosaminoglycan binding;GO:0030021//extracellular matrix structural constituent conferring compression resistance;GO:0050840//extracellular matrix binding	GO:0009887//animal organ morphogenesis;GO:0010508//positive regulation of autophagy;GO:0010596//negative regulation of endothelial cell migration;GO:0014068//positive regulation of phosphatidylinositol 3-kinase signaling;GO:0016239//positive regulation of macroautophagy;GO:0016525//negative regulation of angiogenesis;GO:0019800//peptide cross-linking via chondroitin 4-sulfate glycosaminoglycan;GO…	--
ENSG00000011478	168.02	215	5.161	8.529	5.161	8.529	0.724725969114634	0.000267651319483367	0.000625167491529975	QPCTL	glutaminyl-peptide cyclotransferase like [Source:HGNC Symbol;Acc:HGNC:25952]	-	-	-	-	GO:0000139//Golgi membrane;GO:0005794//Golgi apparatus;GO:0016020//membrane;GO:0016021//integral component of membrane	GO:0005515//protein binding;GO:0008270//zinc ion binding;GO:0016603//glutaminyl-peptide cyclotransferase activity;GO:0016740//transferase activity;GO:0016746//acyltransferase activity;GO:0046872//metal ion binding	GO:0017186//peptidyl-pyroglutamic acid biosynthetic process, using glutaminyl-peptide cyclotransferase	--
ENSG00000011485	1696	864	51.520	30.164	51.52	30.164	-0.772304838668245	1.15635694378326e-35	1.48806619279995e-34	PPP5C	protein phosphatase 5 catalytic subunit [Source:HGNC Symbol;Acc:HGNC:9322]	Environmental Information Processing	Signal transduction	ko04010//MAPK signaling pathway	K04460	GO:0005634//nucleus;GO:0005654//nucleoplasm;GO:0005737//cytoplasm;GO:0005829//cytosol;GO:0005886//plasma membrane;GO:0016020//membrane;GO:0032991//protein-containing complex;GO:0043231//intracellular membrane-bounded organelle;GO:0101031//chaperone complex;GO:0110165//cellular anatomical entity	GO:0003723//RNA binding;GO:0004721//phosphoprotein phosphatase activity;GO:0004722//protein serine/threonine phosphatase activity;GO:0005515//protein binding;GO:0005524//ATP binding;GO:0008289//lipid binding;GO:0016787//hydrolase activity;GO:0016791//phosphatase activity;GO:0042802//identical protein binding;GO:0043531//ADP binding;GO:0046872//metal ion binding;GO:0048156//tau protein binding;GO:…	GO:0000165//MAPK cascade;GO:0000278//mitotic cell cycle;GO:0006281//DNA repair;GO:0006302//double-strand break repair;GO:0006351//transcription, DNA-templated;GO:0006470//protein dephosphorylation;GO:0006974//cellular response to DNA damage stimulus;GO:0010288//response to lead ion;GO:0035970//peptidyl-threonine dephosphorylation;GO:0043123//positive regulation of I-kappaB kinase/NF-kappaB signal…	--
ENSG00000011523	262	403	3.052	5.339	3.052	5.339	0.806814586829981	8.39892162547571e-13	4.00970928237429e-12	CEP68	centrosomal protein 68 [Source:HGNC Symbol;Acc:HGNC:29076]	-	-	-	-	GO:0005654//nucleoplasm;GO:0005737//cytoplasm;GO:0005813//centrosome;GO:0005815//microtubule organizing center;GO:0005829//cytosol;GO:0005856//cytoskeleton;GO:0030054//cell junction;GO:0034451//centriolar satellite	GO:0005515//protein binding;GO:0019901//protein kinase binding;GO:0019904//protein domain specific binding	GO:0007098//centrosome cycle;GO:0010457//centriole-centriole cohesion;GO:0033365//protein localization to organelle	--
ENSG00000011566	1099	1049	17.729	19.773	17.729	19.773	0.157420612653004	0.0424520687993438	0.069818926713913	MAP4K3	mitogen-activated protein kinase kinase kinase kinase 3 [Source:HGNC Symbol;Acc:HGNC:6865]	Environmental Information Processing	Signal transduction	ko04010//MAPK signaling pathway	K04406	-	GO:0000166//nucleotide binding;GO:0004672//protein kinase activity;GO:0004674//protein serine/threonine kinase activity;GO:0004712//protein serine/threonine/tyrosine kinase activity;GO:0005515//protein binding;GO:0005524//ATP binding;GO:0008349//MAP kinase kinase kinase kinase activity;GO:0016301//kinase activity;GO:0016740//transferase activity;GO:0106310//protein serine kinase activity	GO:0000165//MAPK cascade;GO:0006468//protein phosphorylation;GO:0007254//JNK cascade;GO:0009411//response to UV;GO:0016310//phosphorylation;GO:0034612//response to tumor necrosis factor;GO:0035556//intracellular signal transduction	--
ENSG00000011590	1	0	0.037	0.000	0.037	0.001	-5.20945336562895	1	1	ZBTB32	zinc finger and BTB domain containing 32 [Source:HGNC Symbol;Acc:HGNC:16763]	-	-	-	-	GO:0000785//chromatin;GO:0005634//nucleus;GO:0005654//nucleoplasm	GO:0000978//RNA polymerase II cis-regulatory region sequence-specific DNA binding;GO:0000981//DNA-binding transcription factor activity, RNA polymerase II-specific;GO:0001227//DNA-binding transcription repressor activity, RNA polymerase II-specific;GO:0003677//DNA binding;GO:0005515//protein binding;GO:0008270//zinc ion binding;GO:0042802//identical protein binding;GO:0046872//metal ion binding;G…	GO:0000122//negative regulation of transcription by RNA polymerase II;GO:0006357//regulation of transcription by RNA polymerase II	ZBTB
ENSG00000011600	0	0	0.000	0.000	0.001	0.001	0	1	1	TYROBP	transmembrane immune signaling adaptor TYROBP [Source:HGNC Symbol;Acc:HGNC:12449]	Organismal Systems;Organismal Systems	Immune system;Development and regeneration	ko04650//Natural killer cell mediated cytotoxicity;ko04380//Osteoclast differentiation	K07992;K07992	GO:0005886//plasma membrane;GO:0005887//integral component of plasma membrane;GO:0009986//cell surface;GO:0016020//membrane;GO:0016021//integral component of membrane;GO:0030667//secretory granule membrane	GO:0005102//signaling receptor binding;GO:0005515//protein binding;GO:0042802//identical protein binding;GO:0042803//protein homodimerization activity;GO:0046872//metal ion binding	GO:0002222//stimulatory killer cell immunoglobulin-like receptor signaling pathway;GO:0002223//stimulatory C-type lectin receptor signaling pathway;GO:0002274//myeloid leukocyte activation;GO:0002282//microglial cell activation involved in immune response;GO:0002283//neutrophil activation involved in immune response;GO:0002376//immune system process;GO:0006968//cellular defense response;GO:000716…	--
ENSG00000011638	40	51	1.526	2.316	1.526	2.316	0.601880291154706	0.0936892571190543	0.142932105799359	LDAF1	lipid droplet assembly factor 1 [Source:HGNC Symbol;Acc:HGNC:30136]	-	-	-	-	GO:0005783//endoplasmic reticulum;GO:0005789//endoplasmic reticulum membrane;GO:0005811//lipid droplet;GO:0016020//membrane;GO:0016021//integral component of membrane	GO:0005515//protein binding	GO:0140042//lipid droplet formation	--
ENSG00000011677	280	356	4.942	7.226	4.942	7.226	0.548102244103659	2.77565085118899e-06	7.9874698828301e-06	GABRA3	gamma-aminobutyric acid type A receptor subunit alpha3 [Source:HGNC Symbol;Acc:HGNC:4077]	Environmental Information Processing;Organismal Systems;Human Diseases;Organismal Systems;Organismal Systems;Human Diseases	Signaling molecules and interaction;Nervous system;Substance dependence;Nervous system;Sensory system;Substance dependence	ko04080//Neuroactive ligand-receptor interaction;ko04723//Retrograde endocannabinoid signaling;ko05032//Morphine addiction;ko04727//GABAergic synapse;ko04742//Taste transduction;ko05033//Nicotine addiction	K05175;K05175;K05175;K05175;K05175;K05175	GO:0005886//plasma membrane;GO:0005887//integral component of plasma membrane;GO:0016020//membrane;GO:0016021//integral component of membrane;GO:0030054//cell junction;GO:0032590//dendrite membrane;GO:0034707//chloride channel complex;GO:0043005//neuron projection;GO:0045202//synapse;GO:0045211//postsynaptic membrane;GO:0098794//postsynapse;GO:0098982//GABA-ergic synapse;GO:0099060//integral comp…	GO:0004888//transmembrane signaling receptor activity;GO:0004890//GABA-A receptor activity;GO:0005216//ion channel activity;GO:0005230//extracellular ligand-gated ion channel activity;GO:0005237//inhibitory extracellular ligand-gated ion channel activity;GO:0005254//chloride channel activity;GO:0005515//protein binding;GO:0008503//benzodiazepine receptor activity;GO:0022851//GABA-gated chloride i…	GO:0006811//ion transport;GO:0006821//chloride transport;GO:0007165//signal transduction;GO:0007214//gamma-aminobutyric acid signaling pathway;GO:0007268//chemical synaptic transmission;GO:0034220//ion transmembrane transport;GO:0042391//regulation of membrane potential;GO:0050877//nervous system process;GO:0051932//synaptic transmission, GABAergic;GO:0060078//regulation of postsynaptic membrane …	--
ENSG00000012048	1927	1311	29.641	28.009	29.641	28.009	-0.0817036446792054	1.51603112110894e-10	6.21229908842248e-10	BRCA1	BRCA1 DNA repair associated [Source:HGNC Symbol;Acc:HGNC:1100]	Environmental Information Processing;Human Diseases;Human Diseases;Genetic Information Processing;Human Diseases;Genetic Information Processing;Genetic Information Processing	Signal transduction;Cancer: overview;Cancer: specific types;Folding, sorting and degradation;Drug resistance: antineoplastic;Replication and repair;Replication and repair	ko04151//PI3K-Akt signaling pathway;ko05206//MicroRNAs in cancer;ko05224//Breast cancer;ko04120//Ubiquitin mediated proteolysis;ko01524//Platinum drug resistance;ko03460//Fanconi anemia pathway;ko03440//Homologous recombination	K10605;K10605;K10605;K10605;K10605;K10605;K10605	GO:0000151//ubiquitin ligase complex;GO:0000152//nuclear ubiquitin ligase complex;GO:0000793//condensed chromosome;GO:0000794//condensed nuclear chromosome;GO:0000800//lateral element;GO:0000931//gamma-tubulin large complex;GO:0005634//nucleus;GO:0005654//nucleoplasm;GO:0005694//chromosome;GO:0005737//cytoplasm;GO:0005886//plasma membrane;GO:0016020//membrane;GO:0016021//integral component of mem…	GO:0000976//transcription cis-regulatory region binding;GO:0003677//DNA binding;GO:0003684//damaged DNA binding;GO:0003713//transcription coactivator activity;GO:0003723//RNA binding;GO:0004842//ubiquitin-protein transferase activity;GO:0005515//protein binding;GO:0008270//zinc ion binding;GO:0015631//tubulin binding;GO:0016740//transferase activity;GO:0019899//enzyme binding;GO:0031625//ubiquiti…	GO:0000209//protein polyubiquitination;GO:0000724//double-strand break repair via homologous recombination;GO:0006281//DNA repair;GO:0006282//regulation of DNA repair;GO:0006301//postreplication repair;GO:0006302//double-strand break repair;GO:0006310//DNA recombination;GO:0006349//regulation of gene expression by genetic imprinting;GO:0006357//regulation of transcription by RNA polymerase II;GO:…	--
ENSG00000012061	726.43	572.43	30.704	24.267	30.704	24.267	-0.339430849839649	0.0946689259298371	0.144231269774616	ERCC1	ERCC excision repair 1, endonuclease non-catalytic subunit [Source:HGNC Symbol;Acc:HGNC:3433]	Human Diseases;Genetic Information Processing;Genetic Information Processing	Drug resistance: antineoplastic;Replication and repair;Replication and repair	ko01524//Platinum drug resistance;ko03460//Fanconi anemia pathway;ko03420//Nucleotide excision repair	K10849;K10849;K10849	GO:0000109//nucleotide-excision repair complex;GO:0000110//nucleotide-excision repair factor 1 complex;GO:0000781//chromosome, telomeric region;GO:0005634//nucleus;GO:0005654//nucleoplasm;GO:0005737//cytoplasm;GO:0070522//ERCC4-ERCC1 complex	GO:0000014//single-stranded DNA endodeoxyribonuclease activity;GO:0001094//TFIID-class transcription factor complex binding;GO:0003677//DNA binding;GO:0003684//damaged DNA binding;GO:0003697//single-stranded DNA binding;GO:0004518//nuclease activity;GO:0004519//endonuclease activity;GO:0005515//protein binding;GO:0008022//protein C-terminus binding;GO:0016787//hydrolase activity;GO:0019904//prote…	GO:0000710//meiotic mismatch repair;GO:0000720//pyrimidine dimer repair by nucleotide-excision repair;GO:0006281//DNA repair;GO:0006289//nucleotide-excision repair;GO:0006295//nucleotide-excision repair, DNA incision, 3'-to lesion;GO:0006296//nucleotide-excision repair, DNA incision, 5'-to lesion;GO:0006302//double-strand break repair;GO:0006303//double-strand break repair via nonhomologous end j…	--
ENSG00000012124	16	11	0.883	0.942	0.883	0.942	0.0933136219643172	0.701302133830199	0.799315077557607	CD22	CD22 molecule [Source:HGNC Symbol;Acc:HGNC:1643]	Organismal Systems;Environmental Information Processing;Organismal Systems	Immune system;Signaling molecules and interaction;Immune system	ko04640//Hematopoietic cell lineage;ko04514//Cell adhesion molecules;ko04662//B cell receptor signaling pathway	K06467;K06467;K06467	GO:0005737//cytoplasm;GO:0005769//early endosome;GO:0005886//plasma membrane;GO:0005887//integral component of plasma membrane;GO:0009897//external side of plasma membrane;GO:0009986//cell surface;GO:0016020//membrane;GO:0016021//integral component of membrane;GO:0032809//neuronal cell body membrane;GO:0055037//recycling endosome;GO:0070062//extracellular exosome	GO:0001791//IgM binding;GO:0005102//signaling receptor binding;GO:0005515//protein binding;GO:0019903//protein phosphatase binding;GO:0030246//carbohydrate binding;GO:0033691//sialic acid binding;GO:0042609//CD4 receptor binding	GO:0002638//negative regulation of immunoglobulin production;GO:0007155//cell adhesion;GO:0030100//regulation of endocytosis;GO:0030888//regulation of B cell proliferation;GO:0042113//B cell activation;GO:0050776//regulation of immune response;GO:0050849//negative regulation of calcium-mediated signaling;GO:0050859//negative regulation of B cell receptor signaling pathway	--
ENSG00000012171	227	247	5.161	6.937	5.161	6.937	0.426661253960042	0.0182714397280734	0.0323339667572237	SEMA3B	semaphorin 3B [Source:HGNC Symbol;Acc:HGNC:10724]	Organismal Systems	Development and regeneration	ko04360//Axon guidance	K06840	GO:0005576//extracellular region;GO:0005615//extracellular space;GO:0005783//endoplasmic reticulum;GO:0005887//integral component of plasma membrane;GO:0062023//collagen-containing extracellular matrix	GO:0005515//protein binding;GO:0030215//semaphorin receptor binding;GO:0045499//chemorepellent activity	GO:0001755//neural crest cell migration;GO:0007267//cell-cell signaling;GO:0007411//axon guidance;GO:0030335//positive regulation of cell migration;GO:0048843//negative regulation of axon extension involved in axon guidance;GO:0050919//negative chemotaxis;GO:0061643//chemorepulsion of axon;GO:0071526//semaphorin-plexin signaling pathway	--
ENSG00000012174	701	690	10.210	11.557	10.21	11.557	0.178784081205698	0.0274442660155363	0.0470660802294292	MBTPS2	membrane bound transcription factor peptidase, site 2 [Source:HGNC Symbol;Acc:HGNC:15455]	Genetic Information Processing	Folding, sorting and degradation	ko04141//Protein processing in endoplasmic reticulum	K07765	GO:0000139//Golgi membrane;GO:0005737//cytoplasm;GO:0016020//membrane;GO:0016021//integral component of membrane	GO:0004222//metalloendopeptidase activity;GO:0005515//protein binding;GO:0008233//peptidase activity;GO:0008237//metallopeptidase activity;GO:0016787//hydrolase activity;GO:0046872//metal ion binding	GO:0006508//proteolysis;GO:0006629//lipid metabolic process;GO:0008202//steroid metabolic process;GO:0008203//cholesterol metabolic process;GO:0030968//endoplasmic reticulum unfolded protein response;GO:0031293//membrane protein intracellular domain proteolysis;GO:0034976//response to endoplasmic reticulum stress;GO:0036500//ATF6-mediated unfolded protein response;GO:0045540//regulation of choles…	--
ENSG00000012211	191.74	154.65	5.225	4.498	5.225	4.498	-0.21614737607779	0.521872270282826	0.621781760164649	PRICKLE3	prickle planar cell polarity protein 3 [Source:HGNC Symbol;Acc:HGNC:6645]	Environmental Information Processing	Signal transduction	ko04310//Wnt signaling pathway	K04511	GO:0005737//cytoplasm;GO:0005739//mitochondrion;GO:0005886//plasma membrane;GO:0016020//membrane	GO:0005515//protein binding;GO:0008270//zinc ion binding;GO:0046872//metal ion binding	GO:0008150//biological_process;GO:0030030//cell projection organization	--
ENSG00000012223	0	1	0.000	0.035	0.001	0.035	5.12928301694497	1	1	LTF	lactotransferrin [Source:HGNC Symbol;Acc:HGNC:6720]	-	-	-	-	GO:0005576//extracellular region;GO:0005615//extracellular space;GO:0005634//nucleus;GO:0005737//cytoplasm;GO:0005769//early endosome;GO:0005886//plasma membrane;GO:0009986//cell surface;GO:0030141//secretory granule;GO:0032991//protein-containing complex;GO:0035580//specific granule lumen;GO:0042581//specific granule;GO:0055037//recycling endosome;GO:0070062//extracellular exosome;GO:0097013//ph…	GO:0001530//lipopolysaccharide binding;GO:0003677//DNA binding;GO:0004252//serine-type endopeptidase activity;GO:0004869//cysteine-type endopeptidase inhibitor activity;GO:0005506//iron ion binding;GO:0005515//protein binding;GO:0008201//heparin binding;GO:0008233//peptidase activity;GO:0008236//serine-type peptidase activity;GO:0016787//hydrolase activity;GO:0043539//protein serine/threonine kin…	GO:0001503//ossification;GO:0001817//regulation of cytokine production;GO:0001895//retina homeostasis;GO:0002227//innate immune response in mucosa;GO:0002376//immune system process;GO:0006508//proteolysis;GO:0006811//ion transport;GO:0006826//iron ion transport;GO:0006959//humoral immune response;GO:0019731//antibacterial humoral response;GO:0019732//antifungal humoral response;GO:0031640//killin…	Others
ENSG00000012232	1032	965	11.091	11.450	11.091	11.45	0.0459581489632694	0.127662348817916	0.186270757753205	EXTL3	exostosin like glycosyltransferase 3 [Source:HGNC Symbol;Acc:HGNC:3518]	Metabolism;Metabolism	Global and overview maps;Glycan biosynthesis and metabolism	ko01100//Metabolic pathways;ko00534//Glycosaminoglycan biosynthesis - heparan sulfate / heparin	K02370;K02370	GO:0005783//endoplasmic reticulum;GO:0005789//endoplasmic reticulum membrane;GO:0005794//Golgi apparatus;GO:0016020//membrane;GO:0016021//integral component of membrane	GO:0001888//glucuronyl-galactosyl-proteoglycan 4-alpha-N-acetylglucosaminyltransferase activity;GO:0005515//protein binding;GO:0016740//transferase activity;GO:0016757//glycosyltransferase activity;GO:0046872//metal ion binding	GO:0006486//protein glycosylation;GO:0015012//heparan sulfate proteoglycan biosynthetic process;GO:0030307//positive regulation of cell growth	--
ENSG00000012504	0	0	0.000	0.000	0.001	0.001	0	1	1	NR1H4	nuclear receptor subfamily 1 group H member 4 [Source:HGNC Symbol;Acc:HGNC:7967]	Organismal Systems	Digestive system	ko04976//Bile secretion	K08537	GO:0000785//chromatin;GO:0000791//euchromatin;GO:0005634//nucleus;GO:0005654//nucleoplasm;GO:0043235//receptor complex	GO:0000976//transcription cis-regulatory region binding;GO:0000977//RNA polymerase II transcription regulatory region sequence-specific DNA binding;GO:0000978//RNA polymerase II cis-regulatory region sequence-specific DNA binding;GO:0000981//DNA-binding transcription factor activity, RNA polymerase II-specific;GO:0001221//transcription coregulator binding;GO:0001228//DNA-binding transcription act…	GO:0000122//negative regulation of transcription by RNA polymerase II;GO:0001080//nitrogen catabolite activation of transcription from RNA polymerase II promoter;GO:0001678//cellular glucose homeostasis;GO:0002376//immune system process;GO:0006355//regulation of transcription, DNA-templated;GO:0006357//regulation of transcription by RNA polymerase II;GO:0006954//inflammatory response;GO:0007043//…	THR-like
ENSG00000012660	4036	3765	100.225	110.639	100.225	110.639	0.142617604510403	0.00884400943568186	0.0164756517069356	ELOVL5	ELOVL fatty acid elongase 5 [Source:HGNC Symbol;Acc:HGNC:21308]	Metabolism;Metabolism;Metabolism;Metabolism	Global and overview maps;Global and overview maps;Lipid metabolism;Lipid metabolism	ko01100//Metabolic pathways;ko01212//Fatty acid metabolism;ko00062//Fatty acid elongation;ko01040//Biosynthesis of unsaturated fatty acids	K10244;K10244;K10244;K10244	GO:0005783//endoplasmic reticulum;GO:0005789//endoplasmic reticulum membrane;GO:0016020//membrane;GO:0016021//integral component of membrane;GO:0030176//integral component of endoplasmic reticulum membrane;GO:0030425//dendrite;GO:0042995//cell projection;GO:0043025//neuronal cell body;GO:0097447//dendritic tree	GO:0005515//protein binding;GO:0009922//fatty acid elongase activity;GO:0016740//transferase activity;GO:0102756//very-long-chain 3-ketoacyl-CoA synthase activity	GO:0006629//lipid metabolic process;GO:0006631//fatty acid metabolic process;GO:0006633//fatty acid biosynthetic process;GO:0006636//unsaturated fatty acid biosynthetic process;GO:0019367//fatty acid elongation, saturated fatty acid;GO:0030148//sphingolipid biosynthetic process;GO:0030497//fatty acid elongation;GO:0034625//fatty acid elongation, monounsaturated fatty acid;GO:0034626//fatty acid e…	--
ENSG00000012779	0	0	0.000	0.000	0.001	0.001	0	1	1	ALOX5	arachidonate 5-lipoxygenase [Source:HGNC Symbol;Acc:HGNC:435]	Metabolism;Organismal Systems;Organismal Systems;Human Diseases;Metabolism;Organismal Systems	Global and overview maps;Immune system;Nervous system;Infectious disease: parasitic;Lipid metabolism;Endocrine system	ko01100//Metabolic pathways;ko04664//Fc epsilon RI signaling pathway;ko04726//Serotonergic synapse;ko05145//Toxoplasmosis;ko00590//Arachidonic acid metabolism;ko04913//Ovarian steroidogenesis	K00461;K00461;K00461;K00461;K00461;K00461	GO:0005576//extracellular region;GO:0005615//extracellular space;GO:0005634//nucleus;GO:0005635//nuclear envelope;GO:0005641//nuclear envelope lumen;GO:0005654//nucleoplasm;GO:0005737//cytoplasm;GO:0005829//cytosol;GO:0016020//membrane;GO:0016363//nuclear matrix;GO:0031965//nuclear membrane;GO:0034774//secretory granule lumen;GO:0048471//perinuclear region of cytoplasm;GO:1904813//ficolin-1-rich …	GO:0004051//arachidonate 5-lipoxygenase activity;GO:0004052//arachidonate 12(S)-lipoxygenase activity;GO:0005506//iron ion binding;GO:0005515//protein binding;GO:0016491//oxidoreductase activity;GO:0016702//oxidoreductase activity, acting on single donors with incorporation of molecular oxygen, incorporation of two atoms of oxygen;GO:0016787//hydrolase activity;GO:0036403//arachidonate 8(S)-lipox…	GO:0001937//negative regulation of endothelial cell proliferation;GO:0002232//leukocyte chemotaxis involved in inflammatory response;GO:0002523//leukocyte migration involved in inflammatory response;GO:0002540//leukotriene production involved in inflammatory response;GO:0006629//lipid metabolic process;GO:0006691//leukotriene metabolic process;GO:0006954//inflammatory response;GO:0006959//humoral…	--
ENSG00000012817	527	525	6.270	7.967	6.27	7.967	0.345571131891352	0.0328186765340137	0.0551902727631952	KDM5D	lysine demethylase 5D [Source:HGNC Symbol;Acc:HGNC:11115]	-	-	-	-	GO:0001650//fibrillar center;GO:0005634//nucleus;GO:0005654//nucleoplasm	GO:0003677//DNA binding;GO:0005515//protein binding;GO:0016491//oxidoreductase activity;GO:0032452//histone demethylase activity;GO:0032453//histone H3-methyl-lysine-4 demethylase activity;GO:0034647//histone H3-tri/di/monomethyl-lysine-4 demethylase activity;GO:0046872//metal ion binding;GO:0050681//androgen receptor binding;GO:0051213//dioxygenase activity	GO:0002457//T cell antigen processing and presentation;GO:0006325//chromatin organization;GO:0006338//chromatin remodeling;GO:0034720//histone H3-K4 demethylation;GO:0034721//histone H3-K4 demethylation, trimethyl-H3-K4-specific;GO:0060765//regulation of androgen receptor signaling pathway;GO:0070076//histone lysine demethylation	--
ENSG00000012822	147	443	3.599	11.428	3.599	11.428	1.66690493401164	5.28307974838109e-44	8.48954833368802e-43	CALCOCO1	calcium binding and coiled-coil domain 1 [Source:HGNC Symbol;Acc:HGNC:29306]	-	-	-	-	GO:0000785//chromatin;GO:0005634//nucleus;GO:0005737//cytoplasm;GO:0005829//cytosol;GO:0043231//intracellular membrane-bounded organelle	GO:0000976//transcription cis-regulatory region binding;GO:0000978//RNA polymerase II cis-regulatory region sequence-specific DNA binding;GO:0003682//chromatin binding;GO:0003712//transcription coregulator activity;GO:0003713//transcription coactivator activity;GO:0005515//protein binding;GO:0008013//beta-catenin binding;GO:0008022//protein C-terminus binding;GO:0030374//nuclear receptor coactiva…	GO:0007165//signal transduction;GO:0010628//positive regulation of gene expression;GO:0016055//Wnt signaling pathway;GO:0030518//intracellular steroid hormone receptor signaling pathway;GO:0045893//positive regulation of transcription, DNA-templated;GO:0045944//positive regulation of transcription by RNA polymerase II	--
ENSG00000012963	2133	1123	47.133	28.081	47.133	28.081	-0.747143198586048	9.52560723227675e-39	1.34072921794295e-37	UBR7	ubiquitin protein ligase E3 component n-recognin 7 [Source:HGNC Symbol;Acc:HGNC:20344]	-	-	-	-	-	GO:0003674//molecular_function;GO:0008270//zinc ion binding;GO:0016740//transferase activity;GO:0046872//metal ion binding;GO:0061630//ubiquitin protein ligase activity	GO:0008150//biological_process;GO:0016567//protein ubiquitination	--
ENSG00000012983	1881	1534	29.336	28.158	29.336	28.158	-0.0591273049622465	0.0871199571795541	0.133920917111506	MAP4K5	mitogen-activated protein kinase kinase kinase kinase 5 [Source:HGNC Symbol;Acc:HGNC:6867]	-	-	-	-	GO:0005737//cytoplasm	GO:0000166//nucleotide binding;GO:0004672//protein kinase activity;GO:0004674//protein serine/threonine kinase activity;GO:0004712//protein serine/threonine/tyrosine kinase activity;GO:0005515//protein binding;GO:0005524//ATP binding;GO:0008349//MAP kinase kinase kinase kinase activity;GO:0016301//kinase activity;GO:0016740//transferase activity;GO:0106310//protein serine kinase activity	GO:0000165//MAPK cascade;GO:0006468//protein phosphorylation;GO:0016310//phosphorylation;GO:0035556//intracellular signal transduction	--
ENSG00000013016	237	277	3.181	4.275	3.181	4.275	0.426444048121109	0.00109356013388685	0.00235407373352347	EHD3	EH domain containing 3 [Source:HGNC Symbol;Acc:HGNC:3244]	Cellular Processes	Transport and catabolism	ko04144//Endocytosis	K12476	GO:0005634//nucleus;GO:0005737//cytoplasm;GO:0005768//endosome;GO:0005769//early endosome;GO:0005829//cytosol;GO:0005886//plasma membrane;GO:0005925//focal adhesion;GO:0005929//cilium;GO:0010008//endosome membrane;GO:0016020//membrane;GO:0020018//ciliary pocket membrane;GO:0030139//endocytic vesicle;GO:0042995//cell projection;GO:0043231//intracellular membrane-bounded organelle;GO:0048471//perin…	GO:0000166//nucleotide binding;GO:0003676//nucleic acid binding;GO:0005509//calcium ion binding;GO:0005515//protein binding;GO:0005524//ATP binding;GO:0005525//GTP binding;GO:0046872//metal ion binding	GO:0001881//receptor recycling;GO:0006897//endocytosis;GO:0015031//protein transport;GO:0016197//endosomal transport;GO:0030030//cell projection organization;GO:0032456//endocytic recycling;GO:0034498//early endosome to Golgi transport;GO:0051260//protein homooligomerization;GO:0055117//regulation of cardiac muscle contraction;GO:0060271//cilium assembly;GO:0072659//protein localization to plasma…	--
ENSG00000013275	6093	3313	230.297	144.610	230.297	144.61	-0.671328297479325	2.29253864637215e-76	6.87064243753052e-75	PSMC4	proteasome 26S subunit, ATPase 4 [Source:HGNC Symbol;Acc:HGNC:9551]	Human Diseases;Human Diseases;Human Diseases;Human Diseases;Human Diseases;Human Diseases;Human Diseases;Human Diseases;Genetic Information Processing	Neurodegenerative disease;Neurodegenerative disease;Neurodegenerative disease;Neurodegenerative disease;Neurodegenerative disease;Neurodegenerative disease;Infectious disease: viral;Neurodegenerative disease;Folding, sorting and degradation	ko05022//Pathways of neurodegeneration - multiple diseases;ko05010//Alzheimer disease;ko05014//Amyotrophic lateral sclerosis;ko05016//Huntington disease;ko05020//Prion disease;ko05012//Parkinson disease;ko05169//Epstein-Barr virus infection;ko05017//Spinocerebellar ataxia;ko03050//Proteasome	K03063;K03063;K03063;K03063;K03063;K03063;K03063;K03063;K03063	GO:0000502//proteasome complex;GO:0005634//nucleus;GO:0005654//nucleoplasm;GO:0005737//cytoplasm;GO:0005829//cytosol;GO:0008540//proteasome regulatory particle, base subcomplex;GO:0016020//membrane;GO:0022624//proteasome accessory complex;GO:0043229//intracellular organelle	GO:0000166//nucleotide binding;GO:0005515//protein binding;GO:0005524//ATP binding;GO:0016887//ATP hydrolysis activity;GO:0036402//proteasome-activating activity	GO:0001824//blastocyst development;GO:0006261//DNA-dependent DNA replication;GO:0006508//proteolysis;GO:0030163//protein catabolic process;GO:0043161//proteasome-mediated ubiquitin-dependent protein catabolic process;GO:0043488//regulation of mRNA stability;GO:0044085//cellular component biogenesis;GO:1901800//positive regulation of proteasomal protein catabolic process	--
ENSG00000013288	919	1197	10.775	16.081	10.775	16.081	0.577669254253639	1.74709007003163e-18	1.14946276560846e-17	MAN2B2	mannosidase alpha class 2B member 2 [Source:HGNC Symbol;Acc:HGNC:29623]	Metabolism	Glycan biosynthesis and metabolism	ko00511//Other glycan degradation	K12312	GO:0005576//extracellular region;GO:0005764//lysosome;GO:0043202//lysosomal lumen;GO:0070062//extracellular exosome	GO:0003824//catalytic activity;GO:0004559//alpha-mannosidase activity;GO:0005515//protein binding;GO:0016787//hydrolase activity;GO:0016798//hydrolase activity, acting on glycosyl bonds;GO:0030246//carbohydrate binding;GO:0046872//metal ion binding	GO:0005975//carbohydrate metabolic process;GO:0006013//mannose metabolic process;GO:0008152//metabolic process	--
ENSG00000013293	0	0	0.000	0.000	0.001	0.001	0	1	1	SLC7A14	solute carrier family 7 member 14 [Source:HGNC Symbol;Acc:HGNC:29326]	-	-	-	-	GO:0005654//nucleoplasm;GO:0005764//lysosome;GO:0005765//lysosomal membrane;GO:0005829//cytosol;GO:0005886//plasma membrane;GO:0016020//membrane;GO:0016021//integral component of membrane;GO:0043231//intracellular membrane-bounded organelle	GO:0005515//protein binding;GO:0015171//amino acid transmembrane transporter activity;GO:0022857//transmembrane transporter activity	GO:0003333//amino acid transmembrane transport;GO:0006865//amino acid transport;GO:0055085//transmembrane transport	--
ENSG00000013297	0	3	0.000	0.081	0.001	0.081	6.33985000288463	0.250037498125117	0.335854730780874	CLDN11	claudin 11 [Source:HGNC Symbol;Acc:HGNC:8514]	Human Diseases;Cellular Processes;Human Diseases;Environmental Information Processing;Organismal Systems	Infectious disease: bacterial;Cellular community - eukaryotes;Infectious disease: viral;Signaling molecules and interaction;Immune system	ko05130//Pathogenic Escherichia coli infection;ko04530//Tight junction;ko05160//Hepatitis C;ko04514//Cell adhesion molecules;ko04670//Leukocyte transendothelial migration	K06087;K06087;K06087;K06087;K06087	GO:0005811//lipid droplet;GO:0005883//neurofilament;GO:0005886//plasma membrane;GO:0005923//bicellular tight junction;GO:0016020//membrane;GO:0016021//integral component of membrane;GO:0030054//cell junction;GO:0030424//axon;GO:0045178//basal part of cell;GO:0070160//tight junction	GO:0005198//structural molecule activity;GO:0005515//protein binding;GO:0042802//identical protein binding	GO:0007155//cell adhesion;GO:0007283//spermatogenesis;GO:0008366//axon ensheathment;GO:0016338//calcium-independent cell-cell adhesion via plasma membrane cell-adhesion molecules;GO:0070830//bicellular tight junction assembly;GO:0120192//tight junction assembly	--
ENSG00000013306	1531	1417	65.836	70.231	65.836	70.231	0.0932312929048677	0.118604977142761	0.176588201381956	SLC25A39	solute carrier family 25 member 39 [Source:HGNC Symbol;Acc:HGNC:24279]	-	-	-	-	GO:0005739//mitochondrion;GO:0005743//mitochondrial inner membrane;GO:0016020//membrane;GO:0016021//integral component of membrane	-	GO:0006783//heme biosynthetic process;GO:0055085//transmembrane transport;GO:1990542//mitochondrial transmembrane transport	--
ENSG00000013364	694	1691	16.046	46.992	16.046	46.992	1.55020146840498	1.0505104444514e-114	5.29081362502615e-113	MVP	major vault protein [Source:HGNC Symbol;Acc:HGNC:7531]	-	-	-	-	GO:0005576//extracellular region;GO:0005634//nucleus;GO:0005643//nuclear pore;GO:0005737//cytoplasm;GO:0005829//cytosol;GO:0005856//cytoskeleton;GO:0016020//membrane;GO:0034774//secretory granule lumen;GO:0048471//perinuclear region of cytoplasm;GO:0070062//extracellular exosome;GO:1904813//ficolin-1-rich granule lumen	GO:0005515//protein binding;GO:0019901//protein kinase binding;GO:0019903//protein phosphatase binding;GO:0042802//identical protein binding	GO:0015031//protein transport;GO:0031953//negative regulation of protein autophosphorylation;GO:0038127//ERBB signaling pathway;GO:0042059//negative regulation of epidermal growth factor receptor signaling pathway;GO:0051028//mRNA transport;GO:0061099//negative regulation of protein tyrosine kinase activity	--
ENSG00000013374	1405	1289	61.473	62.796	61.473	62.796	0.0307197717201484	0.198946466060591	0.279144823407135	NUB1	negative regulator of ubiquitin like proteins 1 [Source:HGNC Symbol;Acc:HGNC:17623]	-	-	-	-	GO:0005634//nucleus;GO:0005654//nucleoplasm;GO:0005730//nucleolus;GO:0005829//cytosol	GO:0005515//protein binding	GO:0006511//ubiquitin-dependent protein catabolic process;GO:0016567//protein ubiquitination;GO:0032436//positive regulation of proteasomal ubiquitin-dependent protein catabolic process;GO:0034341//response to interferon-gamma;GO:0034612//response to tumor necrosis factor;GO:2000058//regulation of ubiquitin-dependent protein catabolic process	--
ENSG00000013375	673.34	695.82	14.049	16.508	14.049	16.508	0.232697899586814	0.00221496984800039	0.00456428557959192	PGM3	phosphoglucomutase 3 [Source:HGNC Symbol;Acc:HGNC:8907]	Metabolism;Metabolism	Global and overview maps;Carbohydrate metabolism	ko01100//Metabolic pathways;ko00520//Amino sugar and nucleotide sugar metabolism	K01836;K01836	GO:0005575//cellular_component;GO:0005829//cytosol	GO:0000287//magnesium ion binding;GO:0003824//catalytic activity;GO:0004610//phosphoacetylglucosamine mutase activity;GO:0004614//phosphoglucomutase activity;GO:0016853//isomerase activity;GO:0016868//intramolecular transferase activity, phosphotransferases;GO:0046872//metal ion binding	GO:0005975//carbohydrate metabolic process;GO:0006041//glucosamine metabolic process;GO:0006048//UDP-N-acetylglucosamine biosynthetic process;GO:0006487//protein N-linked glycosylation;GO:0006493//protein O-linked glycosylation;GO:0007283//spermatogenesis;GO:0019255//glucose 1-phosphate metabolic process;GO:0030097//hemopoiesis;GO:0071704//organic substance metabolic process	--
ENSG00000013392	64	85	1.100	1.679	1.1	1.679	0.610098706525008	0.0114246541564072	0.0209556823923033	RWDD2A	RWD domain containing 2A [Source:HGNC Symbol;Acc:HGNC:21385]	-	-	-	-	-	GO:0005515//protein binding	-	--
ENSG00000013441	370	794	13.374	32.599	13.374	32.599	1.28539668689702	1.81003768848961e-47	3.17390813363184e-46	CLK1	CDC like kinase 1 [Source:HGNC Symbol;Acc:HGNC:2068]	Human Diseases	Infectious disease: bacterial	ko05134//Legionellosis	K23561	GO:0005634//nucleus;GO:0005737//cytoplasm	GO:0000166//nucleotide binding;GO:0004672//protein kinase activity;GO:0004674//protein serine/threonine kinase activity;GO:0004712//protein serine/threonine/tyrosine kinase activity;GO:0004713//protein tyrosine kinase activity;GO:0004715//non-membrane spanning protein tyrosine kinase activity;GO:0005515//protein binding;GO:0005524//ATP binding;GO:0016301//kinase activity;GO:0016740//transferase a…	GO:0006468//protein phosphorylation;GO:0016310//phosphorylation;GO:0018105//peptidyl-serine phosphorylation;GO:0018107//peptidyl-threonine phosphorylation;GO:0018108//peptidyl-tyrosine phosphorylation;GO:0043484//regulation of RNA splicing;GO:0046777//protein autophosphorylation	--
ENSG00000013503	532	260	8.236	4.858	8.236	4.858	-0.761581339996389	1.80480934078733e-14	9.54732028462132e-14	POLR3B	RNA polymerase III subunit B [Source:HGNC Symbol;Acc:HGNC:30348]	Organismal Systems;Genetic Information Processing	Immune system;Transcription	ko04623//Cytosolic DNA-sensing pathway;ko03020//RNA polymerase	K03021;K03021	GO:0005634//nucleus;GO:0005654//nucleoplasm;GO:0005666//RNA polymerase III complex;GO:0005829//cytosol	GO:0003677//DNA binding;GO:0003899//DNA-directed 5'-3' RNA polymerase activity;GO:0016740//transferase activity;GO:0016779//nucleotidyltransferase activity;GO:0032549//ribonucleoside binding;GO:0046872//metal ion binding	GO:0002376//immune system process;GO:0006351//transcription, DNA-templated;GO:0032728//positive regulation of interferon-beta production;GO:0045087//innate immune response;GO:0045089//positive regulation of innate immune response;GO:0051607//defense response to virus	--
ENSG00000013523	459	506	6.548	8.791	6.548	8.791	0.424972963349849	0.000337744026979066	0.000777595566130861	ANGEL1	angel homolog 1 [Source:HGNC Symbol;Acc:HGNC:19961]	-	-	-	-	GO:0005634//nucleus;GO:0005783//endoplasmic reticulum;GO:0005801//cis-Golgi network;GO:0005829//cytosol;GO:0048471//perinuclear region of cytoplasm	GO:0000175//3'-5'-exoribonuclease activity;GO:0003824//catalytic activity;GO:0008190//eukaryotic initiation factor 4E binding;GO:0019904//protein domain specific binding	GO:0090503//RNA phosphodiester bond hydrolysis, exonucleolytic	--
ENSG00000013561	720	556	27.485	24.480	27.485	24.48	-0.16704092134511	0.044097784343102	0.0722816695177905	RNF14	ring finger protein 14 [Source:HGNC Symbol;Acc:HGNC:10058]	-	-	-	-	GO:0000151//ubiquitin ligase complex;GO:0005634//nucleus;GO:0005654//nucleoplasm;GO:0005737//cytoplasm;GO:0005829//cytosol	GO:0003713//transcription coactivator activity;GO:0004842//ubiquitin-protein transferase activity;GO:0005515//protein binding;GO:0016740//transferase activity;GO:0019787//ubiquitin-like protein transferase activity;GO:0031624//ubiquitin conjugating enzyme binding;GO:0046872//metal ion binding;GO:0050681//androgen receptor binding;GO:0061630//ubiquitin protein ligase activity	GO:0000209//protein polyubiquitination;GO:0006355//regulation of transcription, DNA-templated;GO:0006357//regulation of transcription by RNA polymerase II;GO:0006511//ubiquitin-dependent protein catabolic process;GO:0007165//signal transduction;GO:0016567//protein ubiquitination;GO:0030521//androgen receptor signaling pathway;GO:0032436//positive regulation of proteasomal ubiquitin-dependent prot…	--
ENSG00000013563	299.53	500.48	9.351	17.297	9.351	17.297	0.887329277039865	4.91693514110406e-19	3.32806206802767e-18	DNASE1L1	deoxyribonuclease 1 like 1 [Source:HGNC Symbol;Acc:HGNC:2957]	-	-	-	-	GO:0005576//extracellular region;GO:0005634//nucleus;GO:0005783//endoplasmic reticulum;GO:0035580//specific granule lumen	GO:0003677//DNA binding;GO:0003824//catalytic activity;GO:0004518//nuclease activity;GO:0004519//endonuclease activity;GO:0004530//deoxyribonuclease I activity;GO:0004536//deoxyribonuclease activity;GO:0005515//protein binding;GO:0016787//hydrolase activity	GO:0000737//DNA catabolic process, endonucleolytic;GO:0006259//DNA metabolic process;GO:0006308//DNA catabolic process;GO:0090305//nucleic acid phosphodiester bond hydrolysis	--
ENSG00000013573	1453	1014	30.045	27.351	30.045	27.351	-0.13553134045662	3.5432022960565e-07	1.10911519052889e-06	DDX11	DEAD/H-box helicase 11 [Source:HGNC Symbol;Acc:HGNC:2736]	-	-	-	-	GO:0000785//chromatin;GO:0000922//spindle pole;GO:0005634//nucleus;GO:0005654//nucleoplasm;GO:0005694//chromosome;GO:0005730//nucleolus;GO:0005737//cytoplasm;GO:0005813//centrosome;GO:0005815//microtubule organizing center;GO:0005856//cytoskeleton;GO:0030496//midbody;GO:0031390//Ctf18 RFC-like complex;GO:0070062//extracellular exosome	GO:0000166//nucleotide binding;GO:0003676//nucleic acid binding;GO:0003677//DNA binding;GO:0003678//DNA helicase activity;GO:0003682//chromatin binding;GO:0003688//DNA replication origin binding;GO:0003690//double-stranded DNA binding;GO:0003697//single-stranded DNA binding;GO:0003723//RNA binding;GO:0003727//single-stranded RNA binding;GO:0004386//helicase activity;GO:0005515//protein binding;GO…	GO:0006139//nucleobase-containing compound metabolic process;GO:0006260//DNA replication;GO:0006281//DNA repair;GO:0006974//cellular response to DNA damage stimulus;GO:0007062//sister chromatid cohesion;GO:0031297//replication fork processing;GO:0032079//positive regulation of endodeoxyribonuclease activity;GO:0032091//negative regulation of protein binding;GO:0032508//DNA duplex unwinding;GO:003…	--
ENSG00000013583	268	356	14.853	22.846	14.853	22.846	0.621187237487612	2.88763242819511e-07	9.11141665293589e-07	HEBP1	heme binding protein 1 [Source:HGNC Symbol;Acc:HGNC:17176]	-	-	-	-	GO:0005576//extracellular region;GO:0005737//cytoplasm;GO:0070062//extracellular exosome;GO:0110165//cellular anatomical entity	GO:0020037//heme binding	GO:0007623//circadian rhythm	--
ENSG00000013588	781	370	14.205	6.037	14.205	6.037	-1.23449512526418	6.21412349520821e-22	4.8232123475363e-21	GPRC5A	G protein-coupled receptor class C group 5 member A [Source:HGNC Symbol;Acc:HGNC:9836]	-	-	-	-	GO:0005730//nucleolus;GO:0005886//plasma membrane;GO:0005887//integral component of plasma membrane;GO:0016020//membrane;GO:0016021//integral component of membrane;GO:0030659//cytoplasmic vesicle membrane;GO:0031410//cytoplasmic vesicle;GO:0031982//vesicle;GO:0043231//intracellular membrane-bounded organelle;GO:0043235//receptor complex;GO:0070062//extracellular exosome	GO:0004930//G protein-coupled receptor activity;GO:0005515//protein binding;GO:0030295//protein kinase activator activity;GO:0045296//cadherin binding	GO:0007165//signal transduction;GO:0007175//negative regulation of epidermal growth factor-activated receptor activity;GO:0007186//G protein-coupled receptor signaling pathway;GO:0032147//activation of protein kinase activity	--
ENSG00000013619	159	96	2.186	1.508	2.186	1.508	-0.53565697240324	0.00586783284198514	0.0113219726953554	MAMLD1	mastermind like domain containing 1 [Source:HGNC Symbol;Acc:HGNC:2568]	-	-	-	-	GO:0005634//nucleus;GO:0005654//nucleoplasm;GO:0005794//Golgi apparatus;GO:0005813//centrosome;GO:0016604//nuclear body	GO:0003674//molecular_function	GO:0006357//regulation of transcription by RNA polymerase II;GO:0008584//male gonad development	--
ENSG00000013725	0	0	0.000	0.000	0.001	0.001	0	1	1	CD6	CD6 molecule [Source:HGNC Symbol;Acc:HGNC:1691]	Environmental Information Processing	Signaling molecules and interaction	ko04514//Cell adhesion molecules	K06456	GO:0001772//immunological synapse;GO:0005576//extracellular region;GO:0005886//plasma membrane;GO:0005887//integral component of plasma membrane;GO:0009897//external side of plasma membrane;GO:0016020//membrane;GO:0016021//integral component of membrane;GO:0031226//intrinsic component of plasma membrane;GO:0042101//T cell receptor complex;GO:0044214//spanning component of plasma membrane	GO:0001530//lipopolysaccharide binding;GO:0005044//scavenger receptor activity;GO:0005515//protein binding;GO:0019901//protein kinase binding;GO:0042802//identical protein binding;GO:0070891//lipoteichoic acid binding	GO:0001771//immunological synapse formation;GO:0001934//positive regulation of protein phosphorylation;GO:0002250//adaptive immune response;GO:0002376//immune system process;GO:0002438//acute inflammatory response to antigenic stimulus;GO:0006897//endocytosis;GO:0007155//cell adhesion;GO:0007157//heterophilic cell-cell adhesion via plasma membrane cell adhesion molecules;GO:0031663//lipopolysacch…	--
ENSG00000013810	6310	3177	149.654	87.336	149.654	87.336	-0.776982478040048	8.98173886677947e-103	3.96605410352694e-101	TACC3	transforming acidic coiled-coil containing protein 3 [Source:HGNC Symbol;Acc:HGNC:11524]	-	-	-	-	GO:0000922//spindle pole;GO:0005737//cytoplasm;GO:0005815//microtubule organizing center;GO:0005819//spindle;GO:0005829//cytosol;GO:0005856//cytoskeleton;GO:0034451//centriolar satellite;GO:0043231//intracellular membrane-bounded organelle;GO:0072686//mitotic spindle	GO:0005515//protein binding	GO:0000226//microtubule cytoskeleton organization;GO:0007049//cell cycle;GO:0007052//mitotic spindle organization;GO:0007091//metaphase/anaphase transition of mitotic cell cycle;GO:0008283//cell population proliferation;GO:0021987//cerebral cortex development;GO:0051301//cell division;GO:0060236//regulation of mitotic spindle organization;GO:1902850//microtubule cytoskeleton organization involved…	--
ENSG00000014123	638	736	9.777	12.970	9.777	12.97	0.407714721679342	4.72157089080972e-07	1.46373340261012e-06	UFL1	UFM1 specific ligase 1 [Source:HGNC Symbol;Acc:HGNC:23039]	-	-	-	-	GO:0005634//nucleus;GO:0005694//chromosome;GO:0005737//cytoplasm;GO:0005783//endoplasmic reticulum;GO:0005789//endoplasmic reticulum membrane;GO:0005829//cytosol;GO:0016020//membrane;GO:0032991//protein-containing complex;GO:0035861//site of double-strand break;GO:0043005//neuron projection	GO:0005515//protein binding;GO:0016740//transferase activity;GO:0019901//protein kinase binding;GO:0061666//UFM1 ligase activity;GO:0071568//UFM1 transferase activity	GO:0001649//osteoblast differentiation;GO:0006281//DNA repair;GO:0006974//cellular response to DNA damage stimulus;GO:0008284//positive regulation of cell population proliferation;GO:0010468//regulation of gene expression;GO:0010508//positive regulation of autophagy;GO:0016570//histone modification;GO:0030218//erythrocyte differentiation;GO:0031397//negative regulation of protein ubiquitination;G…	--
ENSG00000014138	1202.84	631.27	26.894	25.072	26.894	25.072	-0.101207261250551	1.01794842817204e-23	8.5220069154031e-23	POLA2	DNA polymerase alpha 2, accessory subunit [Source:HGNC Symbol;Acc:HGNC:30073]	Genetic Information Processing	Replication and repair	ko03030//DNA replication	K02321	GO:0005634//nucleus;GO:0005654//nucleoplasm;GO:0005658//alpha DNA polymerase:primase complex;GO:0005829//cytosol	GO:0003674//molecular_function;GO:0003677//DNA binding;GO:0005515//protein binding	GO:0006260//DNA replication;GO:0006269//DNA replication, synthesis of RNA primer;GO:0006270//DNA replication initiation	--
ENSG00000014164	360	356	7.130	8.108	7.13	8.108	0.185444012135649	0.0983780579850441	0.149307709908971	ZC3H3	zinc finger CCCH-type containing 3 [Source:HGNC Symbol;Acc:HGNC:28972]	-	-	-	-	GO:0005634//nucleus;GO:0005847//mRNA cleavage and polyadenylation specificity factor complex	GO:0003674//molecular_function;GO:0003677//DNA binding;GO:0046332//SMAD binding;GO:0046872//metal ion binding;GO:0070412//R-SMAD binding	GO:0031124//mRNA 3'-end processing;GO:0032927//positive regulation of activin receptor signaling pathway;GO:0051028//mRNA transport;GO:1900363//regulation of mRNA polyadenylation	--
ENSG00000014216	2023	2598	45.380	67.331	45.38	67.331	0.569214282884162	5.94286970009461e-33	7.07044512847482e-32	CAPN1	calpain 1 [Source:HGNC Symbol;Acc:HGNC:1476]	Human Diseases;Human Diseases;Human Diseases;Genetic Information Processing;Cellular Processes;Cellular Processes;Cellular Processes	Neurodegenerative disease;Neurodegenerative disease;Infectious disease: bacterial;Folding, sorting and degradation;Cell growth and death;Cell growth and death;Cell growth and death	ko05022//Pathways of neurodegeneration - multiple diseases;ko05010//Alzheimer disease;ko05131//Shigellosis;ko04141//Protein processing in endoplasmic reticulum;ko04217//Necroptosis;ko04218//Cellular senescence;ko04210//Apoptosis	K01367;K01367;K01367;K01367;K01367;K01367;K01367	GO:0001533//cornified envelope;GO:0005576//extracellular region;GO:0005737//cytoplasm;GO:0005739//mitochondrion;GO:0005764//lysosome;GO:0005829//cytosol;GO:0005886//plasma membrane;GO:0005925//focal adhesion;GO:0016020//membrane;GO:0070062//extracellular exosome;GO:0110158//calpain complex;GO:1904813//ficolin-1-rich granule lumen	GO:0004198//calcium-dependent cysteine-type endopeptidase activity;GO:0005509//calcium ion binding;GO:0005515//protein binding;GO:0008233//peptidase activity;GO:0008234//cysteine-type peptidase activity;GO:0016787//hydrolase activity;GO:0046872//metal ion binding	GO:0006508//proteolysis;GO:0008284//positive regulation of cell population proliferation;GO:0016241//regulation of macroautophagy;GO:0032801//receptor catabolic process;GO:0050790//regulation of catalytic activity;GO:0060056//mammary gland involution;GO:0097264//self proteolysis;GO:2000310//regulation of NMDA receptor activity	--
ENSG00000014257	4	1	0.082	0.042	0.082	0.042	-0.965234581839323	0.375062492188551	0.479559179727498	ACP3	acid phosphatase 3 [Source:HGNC Symbol;Acc:HGNC:125]	-	-	-	-	GO:0005576//extracellular region;GO:0005615//extracellular space;GO:0005634//nucleus;GO:0005737//cytoplasm;GO:0005764//lysosome;GO:0005765//lysosomal membrane;GO:0005829//cytosol;GO:0005886//plasma membrane;GO:0012506//vesicle membrane;GO:0016020//membrane;GO:0016021//integral component of membrane;GO:0030175//filopodium;GO:0035577//azurophil granule membrane;GO:0070062//extracellular exosome	GO:0003993//acid phosphatase activity;GO:0004725//protein tyrosine phosphatase activity;GO:0005515//protein binding;GO:0008253//5'-nucleotidase activity;GO:0016787//hydrolase activity;GO:0016791//phosphatase activity;GO:0042131//thiamine phosphate phosphatase activity;GO:0042802//identical protein binding;GO:0042803//protein homodimerization activity;GO:0052642//lysophosphatidic acid phosphatase …	GO:0006144//purine nucleobase metabolic process;GO:0006629//lipid metabolic process;GO:0006772//thiamine metabolic process;GO:0007040//lysosome organization;GO:0009117//nucleotide metabolic process;GO:0016311//dephosphorylation;GO:0035335//peptidyl-tyrosine dephosphorylation;GO:0046085//adenosine metabolic process;GO:0051930//regulation of sensory perception of pain;GO:0060168//positive regulatio…	--
ENSG00000014641	2299	2019	116.207	117.989	116.207	117.989	0.021955389332825	0.780181751309761	0.872625594412309	MDH1	malate dehydrogenase 1 [Source:HGNC Symbol;Acc:HGNC:6970]	Metabolism;Metabolism;Metabolism;Metabolism;Metabolism;Metabolism;Organismal Systems	Global and overview maps;Global and overview maps;Amino acid metabolism;Carbohydrate metabolism;Carbohydrate metabolism;Carbohydrate metabolism;Excretory system	ko01100//Metabolic pathways;ko01200//Carbon metabolism;ko00270//Cysteine and methionine metabolism;ko00620//Pyruvate metabolism;ko00630//Glyoxylate and dicarboxylate metabolism;ko00020//Citrate cycle (TCA cycle);ko04964//Proximal tubule bicarbonate reclamation	K00025;K00025;K00025;K00025;K00025;K00025;K00025	GO:0005615//extracellular space;GO:0005737//cytoplasm;GO:0005813//centrosome;GO:0005829//cytosol;GO:0070062//extracellular exosome	GO:0003824//catalytic activity;GO:0004470//malic enzyme activity;GO:0005515//protein binding;GO:0016491//oxidoreductase activity;GO:0016615//malate dehydrogenase activity;GO:0016616//oxidoreductase activity, acting on the CH-OH group of donors, NAD or NADP as acceptor;GO:0030060//L-malate dehydrogenase activity;GO:0047860//diiodophenylpyruvate reductase activity	GO:0006099//tricarboxylic acid cycle;GO:0006107//oxaloacetate metabolic process;GO:0006108//malate metabolic process;GO:0006734//NADH metabolic process;GO:0019752//carboxylic acid metabolic process	--
ENSG00000014824	1920	1878	37.243	41.067	37.243	41.067	0.141010270717858	0.000946584376580835	0.00205990559254836	SLC30A9	solute carrier family 30 member 9 [Source:HGNC Symbol;Acc:HGNC:1329]	-	-	-	-	GO:0005634//nucleus;GO:0005737//cytoplasm;GO:0005783//endoplasmic reticulum;GO:0005856//cytoskeleton;GO:0016020//membrane;GO:0016021//integral component of membrane;GO:0031410//cytoplasmic vesicle	GO:0003682//chromatin binding;GO:0008324//cation transmembrane transporter activity;GO:0016922//nuclear receptor binding;GO:0030374//nuclear receptor coactivator activity	GO:0006289//nucleotide-excision repair;GO:0006811//ion transport;GO:0006812//cation transport;GO:0006829//zinc ion transport;GO:0006882//cellular zinc ion homeostasis;GO:0045944//positive regulation of transcription by RNA polymerase II;GO:0055085//transmembrane transport;GO:0098655//cation transmembrane transport	--
ENSG00000014914	68	179	1.582	4.694	1.582	4.694	1.56906824205038	6.15255664198127e-16	3.53974098190484e-15	MTMR11	myotubularin related protein 11 [Source:HGNC Symbol;Acc:HGNC:24307]	-	-	-	-	GO:0005737//cytoplasm;GO:0070062//extracellular exosome	GO:0004438//phosphatidylinositol-3-phosphatase activity	GO:0046856//phosphatidylinositol dephosphorylation	--
ENSG00000014919	1450.26	997.07	23.595	18.417	23.595	18.417	-0.357443095800712	6.0526315985944e-08	2.02147636695428e-07	COX15	cytochrome c oxidase assembly homolog COX15 [Source:HGNC Symbol;Acc:HGNC:2263]	Metabolism;Organismal Systems;Metabolism;Metabolism	Global and overview maps;Environmental adaptation;Energy metabolism;Metabolism of cofactors and vitamins	ko01100//Metabolic pathways;ko04714//Thermogenesis;ko00190//Oxidative phosphorylation;ko00860//Porphyrin metabolism	K02259;K02259;K02259;K02259	GO:0005654//nucleoplasm;GO:0005739//mitochondrion;GO:0005743//mitochondrial inner membrane;GO:0005746//mitochondrial respirasome;GO:0016020//membrane;GO:0016021//integral component of membrane;GO:0031966//mitochondrial membrane;GO:0070069//cytochrome complex	GO:0004129//cytochrome-c oxidase activity;GO:0005515//protein binding;GO:0016627//oxidoreductase activity, acting on the CH-CH group of donors;GO:0016653//oxidoreductase activity, acting on NAD(P)H, heme protein as acceptor;GO:0020037//heme binding;GO:0060090//molecular adaptor activity	GO:0006123//mitochondrial electron transport, cytochrome c to oxygen;GO:0006783//heme biosynthetic process;GO:0006784//heme A biosynthetic process;GO:0007585//respiratory gaseous exchange by respiratory system;GO:0008535//respiratory chain complex IV assembly;GO:0045333//cellular respiration;GO:1902600//proton transmembrane transport	--
ENSG00000015133	256	377	2.566	4.186	2.566	4.186	0.706051141166027	1.2487094642016e-10	5.15305130724452e-10	CCDC88C	coiled-coil domain containing 88C [Source:HGNC Symbol;Acc:HGNC:19967]	-	-	-	-	GO:0005737//cytoplasm;GO:0005813//centrosome;GO:0030054//cell junction	GO:0001965//G-protein alpha-subunit binding;GO:0005085//guanyl-nucleotide exchange factor activity;GO:0005109//frizzled binding;GO:0005515//protein binding;GO:0008017//microtubule binding;GO:0030165//PDZ domain binding;GO:0042802//identical protein binding;GO:0043621//protein self-association;GO:0051959//dynein light intermediate chain binding	GO:0001932//regulation of protein phosphorylation;GO:0003383//apical constriction;GO:0007264//small GTPase mediated signal transduction;GO:0016055//Wnt signaling pathway;GO:0030705//cytoskeleton-dependent intracellular transport;GO:0031098//stress-activated protein kinase signaling cascade;GO:0031122//cytoplasmic microtubule organization;GO:0031648//protein destabilization;GO:0035567//non-canonic…	--
ENSG00000015153	173	185	6.590	7.868	6.59	7.868	0.255718492383116	0.0595193575164392	0.0952744873973545	YAF2	YY1 associated factor 2 [Source:HGNC Symbol;Acc:HGNC:17363]	-	-	-	-	GO:0005634//nucleus;GO:0005654//nucleoplasm;GO:0005829//cytosol	GO:0003677//DNA binding;GO:0003712//transcription coregulator activity;GO:0003713//transcription coactivator activity;GO:0003714//transcription corepressor activity;GO:0005515//protein binding;GO:0046872//metal ion binding	GO:0006355//regulation of transcription, DNA-templated;GO:0045892//negative regulation of transcription, DNA-templated;GO:0045893//positive regulation of transcription, DNA-templated	--
ENSG00000015171	816	623	14.199	11.943	14.199	11.943	-0.249624050647014	0.0201412393704823	0.0353767685165776	ZMYND11	zinc finger MYND-type containing 11 [Source:HGNC Symbol;Acc:HGNC:16966]	-	-	-	-	GO:0005634//nucleus;GO:0005654//nucleoplasm;GO:0005694//chromosome;GO:0016020//membrane;GO:0016021//integral component of membrane	GO:0003677//DNA binding;GO:0003690//double-stranded DNA binding;GO:0003714//transcription corepressor activity;GO:0005515//protein binding;GO:0008270//zinc ion binding;GO:0035064//methylated histone binding;GO:0046872//metal ion binding	GO:0006325//chromatin organization;GO:0007049//cell cycle;GO:0034243//regulation of transcription elongation from RNA polymerase II promoter;GO:0043124//negative regulation of I-kappaB kinase/NF-kappaB signaling;GO:0045892//negative regulation of transcription, DNA-templated;GO:0046329//negative regulation of JNK cascade;GO:0051607//defense response to virus;GO:2001237//negative regulation of ext…	--
ENSG00000015285	10	10	0.594	0.550	0.594	0.55	-0.111031312388744	0.823890982704337	0.913991375886781	WAS	WASP actin nucleation promoting factor [Source:HGNC Symbol;Acc:HGNC:12731]	Human Diseases;Organismal Systems;Cellular Processes;Organismal Systems;Human Diseases;Cellular Processes	Infectious disease: bacterial;Immune system;Cellular community - eukaryotes;Immune system;Cancer: overview;Cellular community - eukaryotes	ko05135//Yersinia infection;ko04062//Chemokine signaling pathway;ko04530//Tight junction;ko04666//Fc gamma R-mediated phagocytosis;ko05231//Choline metabolism in cancer;ko04520//Adherens junction	K05747;K05747;K05747;K05747;K05747;K05747	GO:0005634//nucleus;GO:0005737//cytoplasm;GO:0005829//cytosol;GO:0005856//cytoskeleton;GO:0005884//actin filament;GO:0005886//plasma membrane;GO:0005911//cell-cell junction;GO:0012506//vesicle membrane;GO:0015629//actin cytoskeleton;GO:0035861//site of double-strand break;GO:0045335//phagocytic vesicle;GO:0070062//extracellular exosome	GO:0003779//actin binding;GO:0005515//protein binding;GO:0017124//SH3 domain binding;GO:0019901//protein kinase binding;GO:0030695//GTPase regulator activity;GO:0031267//small GTPase binding;GO:0042802//identical protein binding;GO:0043274//phospholipase binding	GO:0002625//regulation of T cell antigen processing and presentation;GO:0006952//defense response;GO:0006955//immune response;GO:0007015//actin filament organization;GO:0007596//blood coagulation;GO:0008064//regulation of actin polymerization or depolymerization;GO:0008154//actin polymerization or depolymerization;GO:0008544//epidermis development;GO:0010591//regulation of lamellipodium assembly;…	--
ENSG00000015413	0	0	0.000	0.000	0.001	0.001	0	1	1	DPEP1	dipeptidase 1 [Source:HGNC Symbol;Acc:HGNC:3002]	-	-	-	-	GO:0005615//extracellular space;GO:0005654//nucleoplasm;GO:0005886//plasma membrane;GO:0016020//membrane;GO:0016324//apical plasma membrane;GO:0030054//cell junction;GO:0031225//anchored component of membrane;GO:0031528//microvillus membrane;GO:0042995//cell projection;GO:0045177//apical part of cell;GO:0070062//extracellular exosome	GO:0005515//protein binding;GO:0008233//peptidase activity;GO:0008235//metalloexopeptidase activity;GO:0008237//metallopeptidase activity;GO:0008270//zinc ion binding;GO:0008800//beta-lactamase activity;GO:0016787//hydrolase activity;GO:0016805//dipeptidase activity;GO:0034235//GPI anchor binding;GO:0043027//cysteine-type endopeptidase inhibitor activity involved in apoptotic process;GO:0046872//…	GO:0006508//proteolysis;GO:0006629//lipid metabolic process;GO:0006691//leukotriene metabolic process;GO:0006749//glutathione metabolic process;GO:0006751//glutathione catabolic process;GO:0006915//apoptotic process;GO:0006954//inflammatory response;GO:0016999//antibiotic metabolic process;GO:0030336//negative regulation of cell migration;GO:0030593//neutrophil chemotaxis;GO:0043066//negative reg…	--
ENSG00000015475	1305	963	65.811	62.914	65.811	62.914	-0.0649476538568051	0.000252928648235532	0.000592182862139452	BID	BH3 interacting domain death agonist [Source:HGNC Symbol;Acc:HGNC:1050]	Human Diseases;Human Diseases;Human Diseases;Human Diseases;Human Diseases;Human Diseases;Human Diseases;Human Diseases;Human Diseases;Human Diseases;Human Diseases;Organismal Systems;Human Diseases;Human Diseases;Cellular Processes;Human Diseases;Human Diseases;Human Diseases;Cellular Processes;Human Diseases;Environmental Information Processing;Human Diseases;Cellular Processes;Cellular Process…	Infectious disease: viral;Cancer: overview;Neurodegenerative disease;Neurodegenerative disease;Neurodegenerative disease;Infectious disease: viral;Infectious disease: bacterial;Infectious disease: viral;Infectious disease: viral;Cardiovascular disease;Infectious disease: viral;Immune system;Infectious disease: viral;Endocrine and metabolic disease;Cell growth and death;Infectious disease: viral;I…	ko05168//Herpes simplex virus 1 infection;ko05200//Pathways in cancer;ko05022//Pathways of neurodegeneration - multiple diseases;ko05010//Alzheimer disease;ko05014//Amyotrophic lateral sclerosis;ko05169//Epstein-Barr virus infection;ko05152//Tuberculosis;ko05163//Human cytomegalovirus infection;ko05170//Human immunodeficiency virus 1 infection;ko05417//Lipid and atherosclerosis;ko05167//Kaposi sa…	K04726;K04726;K04726;K04726;K04726;K04726;K04726;K04726;K04726;K04726;K04726;K04726;K04726;K04726;K04726;K04726;K04726;K04726;K04726;K04726;K04726;K04726;K04726;K04726	GO:0005737//cytoplasm;GO:0005739//mitochondrion;GO:0005741//mitochondrial outer membrane;GO:0005829//cytosol;GO:0016020//membrane;GO:0031966//mitochondrial membrane;GO:0032592//integral component of mitochondrial membrane	GO:0005123//death receptor binding;GO:0005515//protein binding;GO:0031625//ubiquitin protein ligase binding	GO:0001836//release of cytochrome c from mitochondria;GO:0006626//protein targeting to mitochondrion;GO:0006915//apoptotic process;GO:0006919//activation of cysteine-type endopeptidase activity involved in apoptotic process;GO:0008625//extrinsic apoptotic signaling pathway via death domain receptors;GO:0008637//apoptotic mitochondrial changes;GO:0010918//positive regulation of mitochondrial membr…	--
ENSG00000015479	7239.72	5402.09	200.041	163.635	200.041	163.635	-0.289814361876648	2.12430474473754e-11	9.24863376097527e-11	MATR3	matrin 3 [Source:HGNC Symbol;Acc:HGNC:6912]	Human Diseases	Neurodegenerative disease	ko05014//Amyotrophic lateral sclerosis	K13213	GO:0005634//nucleus;GO:0005637//nuclear inner membrane;GO:0016020//membrane;GO:0016363//nuclear matrix	GO:0003676//nucleic acid binding;GO:0003723//RNA binding;GO:0005198//structural molecule activity;GO:0005515//protein binding;GO:0008270//zinc ion binding;GO:0035198//miRNA binding;GO:0042802//identical protein binding;GO:0046872//metal ion binding	GO:0002218//activation of innate immune response;GO:0002376//immune system process;GO:0003170//heart valve development;GO:0003281//ventricular septum development;GO:0010608//posttranscriptional regulation of gene expression;GO:0045087//innate immune response	--
ENSG00000015520	0	6	0.000	0.093	0.001	0.093	6.53915881110803	0.031273439843166	0.0527605421326701	NPC1L1	NPC1 like intracellular cholesterol transporter 1 [Source:HGNC Symbol;Acc:HGNC:7898]	Organismal Systems	Digestive system	ko04975//Fat digestion and absorption	K14461	GO:0005886//plasma membrane;GO:0016020//membrane;GO:0016021//integral component of membrane;GO:0016324//apical plasma membrane;GO:0030659//cytoplasmic vesicle membrane;GO:0031410//cytoplasmic vesicle;GO:0031526//brush border membrane;GO:0044214//spanning component of plasma membrane	GO:0005319//lipid transporter activity;GO:0005515//protein binding;GO:0031267//small GTPase binding;GO:0031489//myosin V binding;GO:1901363//heterocyclic compound binding	GO:0006629//lipid metabolic process;GO:0006695//cholesterol biosynthetic process;GO:0006869//lipid transport;GO:0008202//steroid metabolic process;GO:0008203//cholesterol metabolic process;GO:0009410//response to xenobiotic stimulus;GO:0014850//response to muscle activity;GO:0030299//intestinal cholesterol absorption;GO:0030301//cholesterol transport;GO:0042157//lipoprotein metabolic process;GO:0…	--
ENSG00000015532	1044	1415	20.250	31.104	20.25	31.104	0.619178216059069	2.6841916219143e-25	2.42345914821632e-24	XYLT2	xylosyltransferase 2 [Source:HGNC Symbol;Acc:HGNC:15517]	Metabolism;Metabolism;Metabolism	Global and overview maps;Glycan biosynthesis and metabolism;Glycan biosynthesis and metabolism	ko01100//Metabolic pathways;ko00534//Glycosaminoglycan biosynthesis - heparan sulfate / heparin;ko00532//Glycosaminoglycan biosynthesis - chondroitin sulfate / dermatan sulfate	K00771;K00771;K00771	GO:0000139//Golgi membrane;GO:0005576//extracellular region;GO:0005615//extracellular space;GO:0005794//Golgi apparatus;GO:0016020//membrane;GO:0016021//integral component of membrane	GO:0000287//magnesium ion binding;GO:0016740//transferase activity;GO:0016757//glycosyltransferase activity;GO:0030145//manganese ion binding;GO:0030158//protein xylosyltransferase activity;GO:0046872//metal ion binding	GO:0006024//glycosaminoglycan biosynthetic process;GO:0015012//heparan sulfate proteoglycan biosynthetic process;GO:0019538//protein metabolic process;GO:0030166//proteoglycan biosynthetic process;GO:0030203//glycosaminoglycan metabolic process;GO:0030206//chondroitin sulfate biosynthetic process;GO:0030210//heparin biosynthetic process;GO:0034645//cellular macromolecule biosynthetic process;GO:0…	--
ENSG00000015568	334.39	971.31	5.212	11.711	5.212	11.711	1.16795528352782	1.97731445688266e-87	7.08417843143143e-86	RGPD5	RANBP2 like and GRIP domain containing 5 [Source:HGNC Symbol;Acc:HGNC:32418]	-	-	-	-	GO:0005643//nuclear pore;GO:0005737//cytoplasm	GO:0005096//GTPase activator activity;GO:0005515//protein binding	GO:0006607//NLS-bearing protein import into nucleus;GO:0046907//intracellular transport;GO:0050790//regulation of catalytic activity	--
ENSG00000015592	0	1	0.000	0.046	0.001	0.046	5.52356195605701	1	1	STMN4	stathmin 4 [Source:HGNC Symbol;Acc:HGNC:16078]	-	-	-	-	GO:0005737//cytoplasm;GO:0005794//Golgi apparatus;GO:0030424//axon;GO:0030426//growth cone;GO:0042995//cell projection;GO:0043005//neuron projection	GO:0005515//protein binding;GO:0015631//tubulin binding	GO:0007019//microtubule depolymerization;GO:0031110//regulation of microtubule polymerization or depolymerization;GO:0031175//neuron projection development	--
ENSG00000015676	1353	1311	10.903	12.149	10.903	12.149	0.156112416212883	0.00924225182730862	0.0171870777168448	NUDCD3	NudC domain containing 3 [Source:HGNC Symbol;Acc:HGNC:22208]	-	-	-	-	GO:0005737//cytoplasm;GO:0005868//cytoplasmic dynein complex	GO:0005515//protein binding;GO:0051082//unfolded protein binding	GO:0006457//protein folding;GO:0060271//cilium assembly;GO:1905793//protein localization to pericentriolar material	--
ENSG00000016082	13	10	0.412	0.364	0.412	0.364	-0.178705886984522	1	1	ISL1	ISL LIM homeobox 1 [Source:HGNC Symbol;Acc:HGNC:6132]	Cellular Processes	Cellular community - eukaryotes	ko04550//Signaling pathways regulating pluripotency of stem cells	K09370	GO:0000785//chromatin;GO:0005634//nucleus;GO:0005737//cytoplasm	GO:0000978//RNA polymerase II cis-regulatory region sequence-specific DNA binding;GO:0000981//DNA-binding transcription factor activity, RNA polymerase II-specific;GO:0000987//cis-regulatory region sequence-specific DNA binding;GO:0001228//DNA-binding transcription activator activity, RNA polymerase II-specific;GO:0003677//DNA binding;GO:0003682//chromatin binding;GO:0005515//protein binding;GO:0…	GO:0000122//negative regulation of transcription by RNA polymerase II;GO:0001755//neural crest cell migration;GO:0003007//heart morphogenesis;GO:0003139//secondary heart field specification;GO:0003148//outflow tract septum morphogenesis;GO:0003151//outflow tract morphogenesis;GO:0003203//endocardial cushion morphogenesis;GO:0003215//cardiac right ventricle morphogenesis;GO:0003266//regulation of …	Homeobox
ENSG00000016391	0	0	0.000	0.000	0.001	0.001	0	1	1	CHDH	choline dehydrogenase [Source:HGNC Symbol;Acc:HGNC:24288]	Metabolism;Metabolism	Global and overview maps;Amino acid metabolism	ko01100//Metabolic pathways;ko00260//Glycine, serine and threonine metabolism	K00108;K00108	GO:0005739//mitochondrion;GO:0005743//mitochondrial inner membrane;GO:0016020//membrane	GO:0005515//protein binding;GO:0008812//choline dehydrogenase activity;GO:0016491//oxidoreductase activity;GO:0016614//oxidoreductase activity, acting on CH-OH group of donors;GO:0050660//flavin adenine dinucleotide binding	GO:0019285//glycine betaine biosynthetic process from choline;GO:0042426//choline catabolic process	--
ENSG00000016402	19	21	0.924	0.462	0.924	0.462	-1	0.6361678273091	0.73587831154246	IL20RA	interleukin 20 receptor subunit alpha [Source:HGNC Symbol;Acc:HGNC:6003]	Environmental Information Processing;Environmental Information Processing;Environmental Information Processing	Signaling molecules and interaction;Signal transduction;Signaling molecules and interaction	ko04060//Cytokine-cytokine receptor interaction;ko04630//JAK-STAT signaling pathway;ko04061//Viral protein interaction with cytokine and cytokine receptor	K05136;K05136;K05136	GO:0005886//plasma membrane;GO:0005887//integral component of plasma membrane;GO:0016020//membrane;GO:0016021//integral component of membrane	GO:0004896//cytokine receptor activity;GO:0005515//protein binding;GO:0042015//interleukin-20 binding	GO:0019221//cytokine-mediated signaling pathway;GO:0045124//regulation of bone resorption;GO:2001244//positive regulation of intrinsic apoptotic signaling pathway	--
ENSG00000016490	0	0	0.000	0.000	0.001	0.001	0	1	1	CLCA1	chloride channel accessory 1 [Source:HGNC Symbol;Acc:HGNC:2015]	Organismal Systems;Organismal Systems	Digestive system;Endocrine system	ko04972//Pancreatic secretion;ko04924//Renin secretion	K05027;K05027	GO:0005576//extracellular region;GO:0005615//extracellular space;GO:0005886//plasma membrane;GO:0005887//integral component of plasma membrane;GO:0005902//microvillus;GO:0016020//membrane;GO:0016021//integral component of membrane;GO:0030141//secretory granule;GO:0042589//zymogen granule membrane	GO:0004222//metalloendopeptidase activity;GO:0005229//intracellular calcium activated chloride channel activity;GO:0005254//chloride channel activity;GO:0008233//peptidase activity;GO:0008237//metallopeptidase activity;GO:0016787//hydrolase activity;GO:0046872//metal ion binding	GO:0006508//proteolysis;GO:0006811//ion transport;GO:0006816//calcium ion transport;GO:0006821//chloride transport;GO:0034220//ion transmembrane transport;GO:0071456//cellular response to hypoxia	--
ENSG00000016602	0	0	0.000	0.000	0.001	0.001	0	1	1	CLCA4	chloride channel accessory 4 [Source:HGNC Symbol;Acc:HGNC:2018]	Organismal Systems;Organismal Systems	Digestive system;Endocrine system	ko04972//Pancreatic secretion;ko04924//Renin secretion	K05030;K05030	GO:0005576//extracellular region;GO:0005886//plasma membrane;GO:0005887//integral component of plasma membrane;GO:0016020//membrane;GO:0016021//integral component of membrane;GO:0016324//apical plasma membrane	GO:0004222//metalloendopeptidase activity;GO:0005229//intracellular calcium activated chloride channel activity;GO:0005254//chloride channel activity;GO:0008233//peptidase activity;GO:0008237//metallopeptidase activity;GO:0016787//hydrolase activity;GO:0046872//metal ion binding	GO:0006508//proteolysis;GO:0006821//chloride transport;GO:0034220//ion transmembrane transport	--
ENSG00000016864	826	898	37.585	44.542	37.585	44.542	0.245009334831361	9.1033014364456e-06	2.48020124168905e-05	GLT8D1	glycosyltransferase 8 domain containing 1 [Source:HGNC Symbol;Acc:HGNC:24870]	-	-	-	-	GO:0005794//Golgi apparatus;GO:0016020//membrane;GO:0016021//integral component of membrane	GO:0016740//transferase activity;GO:0016757//glycosyltransferase activity	-	--
ENSG00000017260	1797	1342	36.831	32.361	36.831	32.361	-0.186664378697882	8.74876683292087e-05	0.000215708408584209	ATP2C1	ATPase secretory pathway Ca2+ transporting 1 [Source:HGNC Symbol;Acc:HGNC:13211]	-	-	-	-	GO:0000139//Golgi membrane;GO:0005783//endoplasmic reticulum;GO:0005794//Golgi apparatus;GO:0005802//trans-Golgi network;GO:0005886//plasma membrane;GO:0016020//membrane;GO:0016021//integral component of membrane;GO:0030173//integral component of Golgi membrane;GO:0032580//Golgi cisterna membrane;GO:0033106//cis-Golgi network membrane	GO:0000166//nucleotide binding;GO:0005215//transporter activity;GO:0005388//P-type calcium transporter activity;GO:0005509//calcium ion binding;GO:0005524//ATP binding;GO:0015662//P-type ion transporter activity;GO:0016887//ATP hydrolysis activity;GO:0046872//metal ion binding;GO:0140613//P-type manganese transporter activity	GO:0006811//ion transport;GO:0006816//calcium ion transport;GO:0006828//manganese ion transport;GO:0006874//cellular calcium ion homeostasis;GO:0008544//epidermis development;GO:0016339//calcium-dependent cell-cell adhesion via plasma membrane cell adhesion molecules;GO:0031532//actin cytoskeleton reorganization;GO:0032468//Golgi calcium ion homeostasis;GO:0032472//Golgi calcium ion transport;GO:…	--
ENSG00000017427	4	2	0.036	0.020	0.036	0.02	-0.84799690655495	0.687546865627137	0.785397738387404	IGF1	insulin like growth factor 1 [Source:HGNC Symbol;Acc:HGNC:5464]	Human Diseases;Environmental Information Processing;Environmental Information Processing;Human Diseases;Environmental Information Processing;Environmental Information Processing;Human Diseases;Cellular Processes;Human Diseases;Environmental Information Processing;Human Diseases;Cellular Processes;Cellular Processes;Environmental Information Processing;Environmental Information Processing;Organism…	Cancer: overview;Signal transduction;Signal transduction;Cancer: overview;Signal transduction;Signal transduction;Cancer: overview;Cellular community - eukaryotes;Cardiovascular disease;Signal transduction;Cancer: specific types;Cellular community - eukaryotes;Cell growth and death;Signal transduction;Signal transduction;Endocrine system;Signal transduction;Endocrine system;Cancer: specific types…	ko05200//Pathways in cancer;ko04151//PI3K-Akt signaling pathway;ko04010//MAPK signaling pathway;ko05202//Transcriptional misregulation in cancer;ko04014//Ras signaling pathway;ko04015//Rap1 signaling pathway;ko05205//Proteoglycans in cancer;ko04510//Focal adhesion;ko05414//Dilated cardiomyopathy;ko04150//mTOR signaling pathway;ko05224//Breast cancer;ko04550//Signaling pathways regulating pluripot…	K05459;K05459;K05459;K05459;K05459;K05459;K05459;K05459;K05459;K05459;K05459;K05459;K05459;K05459;K05459;K05459;K05459;K05459;K05459;K05459;K05459;K05459;K05459;K05459;K05459;K05459;K05459;K05459;K05459;K05459;K05459	GO:0005576//extracellular region;GO:0005615//extracellular space;GO:0016942//insulin-like growth factor binding protein complex;GO:0031093//platelet alpha granule lumen;GO:0035867//alphav-beta3 integrin-IGF-1-IGF1R complex;GO:0042567//insulin-like growth factor ternary complex;GO:0070382//exocytic vesicle	GO:0005158//insulin receptor binding;GO:0005159//insulin-like growth factor receptor binding;GO:0005178//integrin binding;GO:0005179//hormone activity;GO:0005515//protein binding;GO:0008083//growth factor activity	GO:0001501//skeletal system development;GO:0001775//cell activation;GO:0007165//signal transduction;GO:0007265//Ras protein signal transduction;GO:0007517//muscle organ development;GO:0008283//cell population proliferation;GO:0008284//positive regulation of cell population proliferation;GO:0009408//response to heat;GO:0009441//glycolate metabolic process;GO:0010468//regulation of gene expression;…	--
ENSG00000017483	3	0	0.098	0.000	0.098	0.001	-6.61470984411521	0.250037498125117	0.335854730780874	SLC38A5	solute carrier family 38 member 5 [Source:HGNC Symbol;Acc:HGNC:18070]	Organismal Systems	Nervous system	ko04727//GABAergic synapse	K14992	GO:0005886//plasma membrane;GO:0005887//integral component of plasma membrane;GO:0016020//membrane;GO:0016021//integral component of membrane	GO:0005290//L-histidine transmembrane transporter activity;GO:0015171//amino acid transmembrane transporter activity;GO:0015182//L-asparagine transmembrane transporter activity;GO:0015186//L-glutamine transmembrane transporter activity;GO:0015187//glycine transmembrane transporter activity;GO:0015194//L-serine transmembrane transporter activity;GO:0022858//alanine transmembrane transporter activi…	GO:0003333//amino acid transmembrane transport;GO:0006865//amino acid transport;GO:0006867//asparagine transport;GO:0006868//glutamine transport;GO:0015816//glycine transport;GO:0015825//L-serine transport;GO:0032329//serine transport;GO:0089709//L-histidine transmembrane transport;GO:0150104//transport across blood-brain barrier;GO:1903713//asparagine transmembrane transport;GO:1904557//L-alanin…	--
ENSG00000017797	2880	2470	45.011	46.538	45.011	46.538	0.0481315942087731	0.662465030956836	0.763328612528584	RALBP1	ralA binding protein 1 [Source:HGNC Symbol;Acc:HGNC:9841]	Human Diseases;Environmental Information Processing;Human Diseases	Cancer: overview;Signal transduction;Cancer: specific types	ko05200//Pathways in cancer;ko04014//Ras signaling pathway;ko05212//Pancreatic cancer	K08773;K08773;K08773	GO:0000922//spindle pole;GO:0005634//nucleus;GO:0005737//cytoplasm;GO:0005739//mitochondrion;GO:0005829//cytosol;GO:0005856//cytoskeleton;GO:0005886//plasma membrane;GO:0016020//membrane	GO:0000166//nucleotide binding;GO:0005096//GTPase activator activity;GO:0005515//protein binding;GO:0005524//ATP binding;GO:0008559//ABC-type xenobiotic transporter activity;GO:0015431//ABC-type glutathione S-conjugate transporter activity;GO:0022857//transmembrane transporter activity;GO:0031267//small GTPase binding;GO:0042626//ATPase-coupled transmembrane transporter activity;GO:0042910//xenob…	GO:0001934//positive regulation of protein phosphorylation;GO:0006897//endocytosis;GO:0006935//chemotaxis;GO:0007165//signal transduction;GO:0007264//small GTPase mediated signal transduction;GO:0032489//regulation of Cdc42 protein signal transduction;GO:0043087//regulation of GTPase activity;GO:0043547//positive regulation of GTPase activity;GO:0050790//regulation of catalytic activity;GO:005105…	--
ENSG00000018189	228	396	5.333	11.026	5.333	11.026	1.04789027340812	6.32043703234873e-17	3.83655638729092e-16	RUFY3	RUN and FYVE domain containing 3 [Source:HGNC Symbol;Acc:HGNC:30285]	-	-	-	-	GO:0005737//cytoplasm;GO:0005829//cytosol;GO:0012505//endomembrane system;GO:0016020//membrane;GO:0030027//lamellipodium;GO:0030054//cell junction;GO:0030175//filopodium;GO:0030424//axon;GO:0030425//dendrite;GO:0030426//growth cone;GO:0042995//cell projection;GO:0043025//neuronal cell body;GO:0043204//perikaryon	GO:0005515//protein binding;GO:0046872//metal ion binding	GO:0007015//actin filament organization;GO:0007399//nervous system development;GO:0030154//cell differentiation;GO:0030335//positive regulation of cell migration;GO:0045773//positive regulation of axon extension;GO:0050770//regulation of axonogenesis;GO:0050771//negative regulation of axonogenesis;GO:0090316//positive regulation of intracellular protein transport;GO:2000114//regulation of establi…	--
ENSG00000018236	0	0	0.000	0.000	0.001	0.001	0	1	1	CNTN1	contactin 1 [Source:HGNC Symbol;Acc:HGNC:2171]	Environmental Information Processing	Signaling molecules and interaction	ko04514//Cell adhesion molecules	K06759	GO:0005886//plasma membrane;GO:0016020//membrane;GO:0030424//axon;GO:0031225//anchored component of membrane;GO:0045121//membrane raft;GO:0070062//extracellular exosome;GO:0099025//anchored component of postsynaptic membrane;GO:0099026//anchored component of presynaptic membrane	GO:0005515//protein binding;GO:0030246//carbohydrate binding;GO:0098632//cell-cell adhesion mediator activity	GO:0007155//cell adhesion;GO:0007219//Notch signaling pathway;GO:0007399//nervous system development;GO:0007411//axon guidance;GO:0007420//brain development;GO:0007626//locomotory behavior;GO:0010628//positive regulation of gene expression;GO:0010765//positive regulation of sodium ion transport;GO:0010976//positive regulation of neuron projection development;GO:0021549//cerebellum development;GO:…	--
ENSG00000018280	1	3	0.018	0.062	0.018	0.062	1.78427130894456	0.625037495313061	0.724545266278042	SLC11A1	solute carrier family 11 member 1 [Source:HGNC Symbol;Acc:HGNC:10907]	Cellular Processes	Transport and catabolism	ko04142//Lysosome	K12347	GO:0005575//cellular_component;GO:0005764//lysosome;GO:0005768//endosome;GO:0005770//late endosome;GO:0005886//plasma membrane;GO:0005887//integral component of plasma membrane;GO:0010008//endosome membrane;GO:0016020//membrane;GO:0016021//integral component of membrane;GO:0030670//phagocytic vesicle membrane;GO:0031902//late endosome membrane;GO:0070821//tertiary granule membrane;GO:0101003//fic…	GO:0003674//molecular_function;GO:0005381//iron ion transmembrane transporter activity;GO:0005384//manganese ion transmembrane transporter activity;GO:0015086//cadmium ion transmembrane transporter activity;GO:0042803//protein homodimerization activity;GO:0046873//metal ion transmembrane transporter activity;GO:0046915//transition metal ion transmembrane transporter activity;GO:0051139//metal ion…	GO:0001818//negative regulation of cytokine production;GO:0001819//positive regulation of cytokine production;GO:0002309//T cell proliferation involved in immune response;GO:0002606//positive regulation of dendritic cell antigen processing and presentation;GO:0002827//positive regulation of T-helper 1 type immune response;GO:0006811//ion transport;GO:0006826//iron ion transport;GO:0006828//mangan…	--
ENSG00000018408	1137	1357	24.923	29.044	24.923	29.044	0.22076242088745	9.31848614199827e-14	4.72640333148201e-13	WWTR1	WW domain containing transcription regulator 1 [Source:HGNC Symbol;Acc:HGNC:24042]	Environmental Information Processing;Environmental Information Processing	Signal transduction;Signal transduction	ko04390//Hippo signaling pathway;ko04392//Hippo signaling pathway - multiple species	K16820;K16820	GO:0005634//nucleus;GO:0005654//nucleoplasm;GO:0005667//transcription regulator complex;GO:0005737//cytoplasm;GO:0005829//cytosol;GO:0005886//plasma membrane;GO:0016020//membrane;GO:0016604//nuclear body	GO:0003713//transcription coactivator activity;GO:0003714//transcription corepressor activity;GO:0005515//protein binding;GO:0042803//protein homodimerization activity	GO:0000122//negative regulation of transcription by RNA polymerase II;GO:0001649//osteoblast differentiation;GO:0001894//tissue homeostasis;GO:0001933//negative regulation of protein phosphorylation;GO:0003015//heart process;GO:0006355//regulation of transcription, DNA-templated;GO:0006469//negative regulation of protein kinase activity;GO:0008284//positive regulation of cell population prolifera…	--
ENSG00000018510	1884	1181.09	41.665	31.764	41.665	31.764	-0.391443379430641	8.86964089546177e-17	5.3407570311711e-16	AGPS	alkylglycerone phosphate synthase [Source:HGNC Symbol;Acc:HGNC:327]	Metabolism;Cellular Processes;Metabolism	Global and overview maps;Transport and catabolism;Lipid metabolism	ko01100//Metabolic pathways;ko04146//Peroxisome;ko00565//Ether lipid metabolism	K00803;K00803;K00803	GO:0005730//nucleolus;GO:0005739//mitochondrion;GO:0005777//peroxisome;GO:0005778//peroxisomal membrane;GO:0005782//peroxisomal matrix;GO:0005829//cytosol;GO:0016020//membrane	GO:0003824//catalytic activity;GO:0005515//protein binding;GO:0008609//alkylglycerone-phosphate synthase activity;GO:0016491//oxidoreductase activity;GO:0016740//transferase activity;GO:0050660//flavin adenine dinucleotide binding;GO:0071949//FAD binding	GO:0006629//lipid metabolic process;GO:0008610//lipid biosynthetic process;GO:0008611//ether lipid biosynthetic process	--
ENSG00000018610	499	462	14.664	16.392	14.664	16.392	0.160713198471361	0.360574523050887	0.464690711361525	STEEP1	STING1 ER exit protein 1 [Source:HGNC Symbol;Acc:HGNC:26239]	-	-	-	-	GO:0005634//nucleus;GO:0005737//cytoplasm;GO:0044297//cell body	GO:0005515//protein binding	GO:0006888//endoplasmic reticulum to Golgi vesicle-mediated transport;GO:0090158//endoplasmic reticulum membrane organization	--
ENSG00000018625	0	0	0.000	0.000	0.001	0.001	0	1	1	ATP1A2	ATPase Na+/K+ transporting subunit alpha 2 [Source:HGNC Symbol;Acc:HGNC:800]	Environmental Information Processing;Environmental Information Processing;Organismal Systems;Organismal Systems;Organismal Systems;Organismal Systems;Organismal Systems;Organismal Systems;Organismal Systems;Organismal Systems;Organismal Systems;Organismal Systems;Organismal Systems;Organismal Systems;Organismal Systems;Organismal Systems;Organismal Systems;Organismal Systems	Signal transduction;Signal transduction;Circulatory system;Endocrine system;Digestive system;Digestive system;Endocrine system;Digestive system;Digestive system;Circulatory system;Endocrine system;Digestive system;Endocrine system;Digestive system;Excretory system;Digestive system;Excretory system;Excretory system	ko04024//cAMP signaling pathway;ko04022//cGMP-PKG signaling pathway;ko04261//Adrenergic signaling in cardiomyocytes;ko04919//Thyroid hormone signaling pathway;ko04972//Pancreatic secretion;ko04974//Protein digestion and absorption;ko04925//Aldosterone synthesis and secretion;ko04970//Salivary secretion;ko04976//Bile secretion;ko04260//Cardiac muscle contraction;ko04911//Insulin secretion;ko04971/…	K01539;K01539;K01539;K01539;K01539;K01539;K01539;K01539;K01539;K01539;K01539;K01539;K01539;K01539;K01539;K01539;K01539;K01539	GO:0005737//cytoplasm;GO:0005768//endosome;GO:0005886//plasma membrane;GO:0005890//sodium:potassium-exchanging ATPase complex;GO:0005901//caveola;GO:0014704//intercalated disc;GO:0016020//membrane;GO:0016021//integral component of membrane;GO:0030315//T-tubule;GO:0031090//organelle membrane;GO:0042383//sarcolemma;GO:0042995//cell projection;GO:0043005//neuron projection;GO:0043025//neuronal cell …	GO:0000166//nucleotide binding;GO:0005215//transporter activity;GO:0005391//P-type sodium:potassium-exchanging transporter activity;GO:0005496//steroid binding;GO:0005515//protein binding;GO:0005524//ATP binding;GO:0008556//P-type potassium transmembrane transporter activity;GO:0016791//phosphatase activity;GO:0016887//ATP hydrolysis activity;GO:0019829//ATPase-coupled cation transmembrane transp…	GO:0001504//neurotransmitter uptake;GO:0001662//behavioral fear response;GO:0002026//regulation of the force of heart contraction;GO:0002087//regulation of respiratory gaseous exchange by nervous system process;GO:0006811//ion transport;GO:0006813//potassium ion transport;GO:0006814//sodium ion transport;GO:0006883//cellular sodium ion homeostasis;GO:0006937//regulation of muscle contraction;GO:0…	--
ENSG00000018699	539	364	16.738	9.386	16.738	9.386	-0.834544787113117	0.000280819681832612	0.000652926469676887	TTC27	tetratricopeptide repeat domain 27 [Source:HGNC Symbol;Acc:HGNC:25986]	-	-	-	-	GO:0005575//cellular_component	GO:0003674//molecular_function;GO:0005515//protein binding	GO:0008150//biological_process	--
ENSG00000018869	37	47	1.690	3.138	1.69	3.138	0.892822105798551	0.101851683808939	0.154087326637631	ZNF582	zinc finger protein 582 [Source:HGNC Symbol;Acc:HGNC:26421]	Human Diseases	Infectious disease: viral	ko05168//Herpes simplex virus 1 infection	K09228	GO:0005634//nucleus	GO:0000977//RNA polymerase II transcription regulatory region sequence-specific DNA binding;GO:0000981//DNA-binding transcription factor activity, RNA polymerase II-specific;GO:0001227//DNA-binding transcription repressor activity, RNA polymerase II-specific;GO:0003677//DNA binding;GO:0046872//metal ion binding	GO:0000122//negative regulation of transcription by RNA polymerase II;GO:0006355//regulation of transcription, DNA-templated;GO:0006357//regulation of transcription by RNA polymerase II	zf-C2H2
ENSG00000019102	7	4	0.381	0.250	0.381	0.25	-0.607862902831235	0.548940878506713	0.649223798392965	VSIG2	V-set and immunoglobulin domain containing 2 [Source:HGNC Symbol;Acc:HGNC:17149]	-	-	-	-	GO:0005887//integral component of plasma membrane;GO:0016020//membrane;GO:0016021//integral component of membrane	-	GO:0006629//lipid metabolic process	--
ENSG00000019144	1829.74	2164.27	23.210	31.230	23.21	31.23	0.428186046676091	6.88151462944455e-19	4.6220791060317e-18	PHLDB1	pleckstrin homology like domain family B member 1 [Source:HGNC Symbol;Acc:HGNC:23697]	-	-	-	-	GO:0005829//cytosol;GO:0005886//plasma membrane;GO:0043231//intracellular membrane-bounded organelle;GO:0045171//intercellular bridge;GO:0045180//basal cortex	GO:0005515//protein binding	GO:0010470//regulation of gastrulation;GO:0010717//regulation of epithelial to mesenchymal transition;GO:0070507//regulation of microtubule cytoskeleton organization;GO:1904261//positive regulation of basement membrane assembly involved in embryonic body morphogenesis	--
ENSG00000019169	0	0	0.000	0.000	0.001	0.001	0	1	1	MARCO	macrophage receptor with collagenous structure [Source:HGNC Symbol;Acc:HGNC:6895]	Cellular Processes	Transport and catabolism	ko04145//Phagosome	K13884	GO:0005581//collagen trimer;GO:0005737//cytoplasm;GO:0005886//plasma membrane;GO:0005887//integral component of plasma membrane;GO:0016020//membrane;GO:0016021//integral component of membrane;GO:0030666//endocytic vesicle membrane	GO:0001540//amyloid-beta binding;GO:0001664//G protein-coupled receptor binding;GO:0004888//transmembrane signaling receptor activity;GO:0005044//scavenger receptor activity;GO:0038024//cargo receptor activity;GO:0038187//pattern recognition receptor activity	GO:0001934//positive regulation of protein phosphorylation;GO:0002376//immune system process;GO:0006897//endocytosis;GO:0006898//receptor-mediated endocytosis;GO:0006911//phagocytosis, engulfment;GO:0007166//cell surface receptor signaling pathway;GO:0007193//adenylate cyclase-inhibiting G protein-coupled receptor signaling pathway;GO:0043277//apoptotic cell clearance;GO:0045087//innate immune re…	--
ENSG00000019186	45	12	0.889	0.284	0.889	0.284	-1.64629248932509	0.000115997386653356	0.000282319407627529	CYP24A1	cytochrome P450 family 24 subfamily A member 1 [Source:HGNC Symbol;Acc:HGNC:2602]	Metabolism;Human Diseases;Organismal Systems;Metabolism	Global and overview maps;Cancer: overview;Endocrine system;Lipid metabolism	ko01100//Metabolic pathways;ko05206//MicroRNAs in cancer;ko04928//Parathyroid hormone synthesis, secretion and action;ko00100//Steroid biosynthesis	K07436;K07436;K07436;K07436	GO:0005739//mitochondrion;GO:0005743//mitochondrial inner membrane	GO:0004497//monooxygenase activity;GO:0005506//iron ion binding;GO:0008403//25-hydroxycholecalciferol-24-hydroxylase activity;GO:0016491//oxidoreductase activity;GO:0016705//oxidoreductase activity, acting on paired donors, with incorporation or reduction of molecular oxygen;GO:0020037//heme binding;GO:0030342//1-alpha,25-dihydroxyvitamin D3 24-hydroxylase activity;GO:0046872//metal ion binding;G…	GO:0001649//osteoblast differentiation;GO:0006629//lipid metabolic process;GO:0006766//vitamin metabolic process;GO:0010430//fatty acid omega-oxidation;GO:0033280//response to vitamin D;GO:0042359//vitamin D metabolic process;GO:0042369//vitamin D catabolic process;GO:0070561//vitamin D receptor signaling pathway	--
ENSG00000019485	266	271	4.044	4.615	4.044	4.615	0.190547650630122	0.0735784944672994	0.114602449044809	PRDM11	PR/SET domain 11 [Source:HGNC Symbol;Acc:HGNC:13996]	-	-	-	-	GO:0005634//nucleus;GO:0005737//cytoplasm;GO:0005829//cytosol	GO:0003682//chromatin binding;GO:0005515//protein binding;GO:0008168//methyltransferase activity;GO:0016740//transferase activity	GO:0010468//regulation of gene expression;GO:0030308//negative regulation of cell growth;GO:0032259//methylation;GO:0043408//regulation of MAPK cascade;GO:0045892//negative regulation of transcription, DNA-templated;GO:0045893//positive regulation of transcription, DNA-templated;GO:0051726//regulation of cell cycle;GO:2000271//positive regulation of fibroblast apoptotic process	Others
ENSG00000019505	70	74	1.181	1.101	1.181	1.101	-0.101194495832788	0.280340975505678	0.372464824093679	SYT13	synaptotagmin 13 [Source:HGNC Symbol;Acc:HGNC:14962]	-	-	-	-	GO:0005886//plasma membrane;GO:0005887//integral component of plasma membrane;GO:0016020//membrane;GO:0016021//integral component of membrane;GO:0030133//transport vesicle;GO:0030424//axon;GO:0043231//intracellular membrane-bounded organelle;GO:0045202//synapse;GO:0070382//exocytic vesicle	GO:0000149//SNARE binding;GO:0001786//phosphatidylserine binding;GO:0005509//calcium ion binding;GO:0005544//calcium-dependent phospholipid binding;GO:0030276//clathrin binding	GO:0006906//vesicle fusion;GO:0014059//regulation of dopamine secretion;GO:0016192//vesicle-mediated transport;GO:0017156//calcium-ion regulated exocytosis;GO:0017158//regulation of calcium ion-dependent exocytosis;GO:0071277//cellular response to calcium ion	--
ENSG00000019549	119	1531	3.535	52.300	3.535	52.3	3.8870288263249	0	0	SNAI2	snail family transcriptional repressor 2 [Source:HGNC Symbol;Acc:HGNC:11094]	Environmental Information Processing;Cellular Processes	Signal transduction;Cellular community - eukaryotes	ko04390//Hippo signaling pathway;ko04520//Adherens junction	K05706;K05706	GO:0000785//chromatin;GO:0005634//nucleus;GO:0005654//nucleoplasm;GO:0005737//cytoplasm	GO:0000977//RNA polymerase II transcription regulatory region sequence-specific DNA binding;GO:0000978//RNA polymerase II cis-regulatory region sequence-specific DNA binding;GO:0000981//DNA-binding transcription factor activity, RNA polymerase II-specific;GO:0001227//DNA-binding transcription repressor activity, RNA polymerase II-specific;GO:0003677//DNA binding;GO:0003682//chromatin binding;GO:0…	GO:0000122//negative regulation of transcription by RNA polymerase II;GO:0001649//osteoblast differentiation;GO:0001837//epithelial to mesenchymal transition;GO:0003180//aortic valve morphogenesis;GO:0003198//epithelial to mesenchymal transition involved in endocardial cushion formation;GO:0003273//cell migration involved in endocardial cushion formation;GO:0006355//regulation of transcription, D…	zf-C2H2
ENSG00000019582	2	5	0.114	0.266	0.114	0.266	1.22239242133645	0.453207014847439	0.565039179219791	CD74	CD74 molecule [Source:HGNC Symbol;Acc:HGNC:1697]	Human Diseases;Human Diseases;Organismal Systems	Infectious disease: viral;Infectious disease: bacterial;Immune system	ko05168//Herpes simplex virus 1 infection;ko05152//Tuberculosis;ko04612//Antigen processing and presentation	K06505;K06505;K06505	GO:0000139//Golgi membrane;GO:0005634//nucleus;GO:0005737//cytoplasm;GO:0005764//lysosome;GO:0005765//lysosomal membrane;GO:0005768//endosome;GO:0005770//late endosome;GO:0005771//multivesicular body;GO:0005773//vacuole;GO:0005783//endoplasmic reticulum;GO:0005789//endoplasmic reticulum membrane;GO:0005794//Golgi apparatus;GO:0005886//plasma membrane;GO:0009897//external side of plasma membrane;G…	GO:0001540//amyloid-beta binding;GO:0004896//cytokine receptor activity;GO:0005515//protein binding;GO:0019955//cytokine binding;GO:0023026//MHC class II protein complex binding;GO:0035718//macrophage migration inhibitory factor binding;GO:0042289//MHC class II protein binding;GO:0042609//CD4 receptor binding;GO:0042658//MHC class II protein binding, via antigen binding groove;GO:0042802//identic…	GO:0001516//prostaglandin biosynthetic process;GO:0001934//positive regulation of protein phosphorylation;GO:0001961//positive regulation of cytokine-mediated signaling pathway;GO:0002250//adaptive immune response;GO:0002286//T cell activation involved in immune response;GO:0002376//immune system process;GO:0002606//positive regulation of dendritic cell antigen processing and presentation;GO:0002…	--
[truncated: 19,931 more rows]
